# Supplementary material for: Taxonomic review of the Pterostichini and Loxandrini fauna of New Caledonia (Coleoptera, Carabidae)
Source: Zookeys. 2011 Nov 16;(147):337–97. doi: 10.3897/zookeys.147.1943 (PMC3286263; doi:10.3897/zookeys.147.1943)
Supplement: XML Treatment for Platycaelus [file zookeys.147.1943-treatment1.xml]

<!DOCTYPE tp:taxon-treatment
  PUBLIC "-//TaxonX//DTD Taxonomic Treatment Publishing DTD v0 20100105//EN" "tax-treatment-NSO.dtd">
<tp:taxon-treatment xmlns:tp="http://www.plazi.org/taxpub"><tp:treatment-meta><mixed-citation publication-type="journal"><person-group><name><surname>Will</surname><given-names>Kipling W.</given-names></name></person-group><article-title>Taxonomic review of the Pterostichini and Loxandrini fauna of New Caledonia (Coleoptera, Carabidae)</article-title><source>Zookeys</source><day>16</day><month>11</month><year>2011</year><volume>2011</volume><issue>147</issue><fpage>337</fpage><lpage>397</lpage><pub-id pub-id-type="doi">10.3897/zookeys.147.1943</pub-id></mixed-citation></tp:treatment-meta><tp:nomenclature><label>Genus</label><tp:taxon-name>
                        <tp:taxon-name-part taxon-name-part-type="genus">Platycaelus</tp:taxon-name-part>
                    <object-id xmlns:xlink="http://www.w3.org/1999/xlink" xlink:type="simple">http://species-id.net/wiki/Platycaelus</object-id>
                    </tp:taxon-name><tp:taxon-authority>Blanchard, 1853:25</tp:taxon-authority><xref ref-type="fig" rid="F1">Figs 1</xref><xref ref-type="fig" rid="F2"/><xref ref-type="fig" rid="F3">3</xref><xref ref-type="fig" rid="F43">43A</xref></tp:nomenclature><tp:treatment-sec sec-type="Type species"><title>Type species.</title><p> <italic><tp:taxon-name>Platycaelus depressus</tp:taxon-name></italic> Blanchard 1853, by monotypy.</p></tp:treatment-sec><tp:treatment-sec sec-type="Description"><title>Description.</title><p> <italic>Head</italic>. Clypeo-ocular sulci long, straight, very broadly and very shallowly impressed; mentum emarginate, sides divergent, paramedial pits small, deeply impressed; median tooth bifid; paraglossae small, without elongate setae at apex; ligular sclerite with two seta on apical margin; maxillary palpifer with one basal seta; antennae filiform, with three basal segments glabrous. <italic>Thorax</italic>. Pronotum quadrate, width across base slightly broader than apex, two marginal setae; pro-, meso- and metasterna glabrous; proepisternum with very shallow scattered punctulae; elytra free, border at base, nine well impressed striae, apicolateral plica large and visible, parascutellar stria long, impressed, not connected to stria 1, angular base of stria 1 well impressed, parascutellar punctues at base of stria 2, no discal punctures, intervals flat or scarcely convex; hind wing full; anterior tarsi of male with three basal segments expanded, ventrally squamous. <italic>Abdomen</italic>. Ventrites 3-6 without sulci; aedeagus (<xref ref-type="fig" rid="F2">fig. 2</xref>) ostium dorsal, median lobe oriented left side up in repose; parameres attenuate with long narrow apex, both nearly of equal length; female reproductive tract (<xref ref-type="fig" rid="F3">fig. 3</xref>) with dorsolateral bursal lobe, elongate spermatheca broadly attached laterally at base of bursal lobe, with appended gland attached near base of spermatheca, spermatheca without digitiform diverticulum near base, without spermathecal gland duct diverticulum.</p><fig id="F1" position="float" orientation="portrait"><label>Figure 1.</label><caption><p> Habitus image, <italic><tp:taxon-name>Platycaelus melliei</tp:taxon-name></italic>, specimen from WA, Aus.</p></caption></fig><fig id="F2" position="float" orientation="portrait"><label>Figure 2.</label><caption><p> Male aedeagus of <italic><tp:taxon-name>Platycaelus melliei</tp:taxon-name></italic>, specimen from WA, Aus <bold>A</bold> right lateral view <bold>B</bold> right paramere <bold>C</bold> left paramere.</p></caption><graphic xmlns:xlink="http://www.w3.org/1999/xlink" xlink:href="ZooKeys-147-337-g002.jpg" position="float" orientation="portrait" xlink:type="simple"/></fig><fig id="F3" position="float" orientation="portrait"><label>Figure 3.</label><caption><p> Female reproductive tract, ventral view. <italic><tp:taxon-name>Platycaelus melliei</tp:taxon-name></italic>. bc. bursa copulatrix, co. common oviduct, dl. dorsal lobe of bursa, sg. spermatheca gland sp. spermatheca.</p></caption><graphic xmlns:xlink="http://www.w3.org/1999/xlink" xlink:href="ZooKeys-147-337-g003.jpg" position="float" orientation="portrait" xlink:type="simple"/></fig></tp:treatment-sec><tp:treatment-sec sec-type="New Caledonian species"><title>New Caledonian species.</title><p> <italic><tp:taxon-name>Platycaelus melliei</tp:taxon-name></italic> (Montrouzier, 1860)</p><p>=<italic><tp:taxon-name>Feronia melliei</tp:taxon-name></italic> Montrouzier 1860</p><p>=<italic><tp:taxon-name>Poecilus chlaenioides</tp:taxon-name></italic> Macleay 1888</p><p>=<italic><tp:taxon-name>Feronia herbaceus</tp:taxon-name></italic> Chaudoir 1865</p><p>=<italic><tp:taxon-name>Feronia resplendens</tp:taxon-name></italic> Laporte de Castlenau 1867</p><p><italic><tp:taxon-name>Platycaelus prolixus</tp:taxon-name></italic> (Erichson 1842)</p><p>=<italic><tp:taxon-name>Pterostichus prolixus</tp:taxon-name></italic> Erichson 1842</p><p>=<italic><tp:taxon-name>Chlaenioidius caledonicus</tp:taxon-name></italic> Tschitscherine 1901</p><p>=<italic><tp:taxon-name>Feronia funebris</tp:taxon-name></italic> Laporet de Castlenau 1867</p><p>=<italic><tp:taxon-name>Chlaenioidius planipennis</tp:taxon-name></italic> Macleay 1871</p><p>=<italic><tp:taxon-name>Poecilus sulcatulus</tp:taxon-name></italic> Macleay 1888</p></tp:treatment-sec><tp:treatment-sec sec-type="Exemplars of species examined"><title>Exemplars of species examined.</title><p> <italic><tp:taxon-name>Platycaelus melliei</tp:taxon-name></italic>, <italic><tp:taxon-name>Platycaelus prolixus</tp:taxon-name></italic>, <italic><tp:taxon-name>Platycaelus poeciloides</tp:taxon-name></italic> (Chaudoir).</p></tp:treatment-sec><tp:treatment-sec sec-type="Generic Distribution"><title>Generic Distribution:</title><p> Australia, Moluka Islands, New Britain Island, New Caledonia, New Guinea and Tasmania.</p></tp:treatment-sec><tp:treatment-sec sec-type="Notes"><title>Notes.</title><p> These beetles are abundant and commonly collected in Australia. Based on my UV/MV light collections in Australia they are strong fliers. Most likely the presence of the two Australian species in New Caledonia is due to human transport or possibly dispersal.<!--PageBreak--><!--PageBreak--><!--PageBreak--></p></tp:treatment-sec><tp:treatment-sec><!--Section generated to contain objects referenced in tp:taxon-treatment.--><fig id="F43" position="float" orientation="portrait"><label>Figure 43.</label><caption><p> Left lateral view of metathorax showing <bold>A</bold> elongate metepisternum in <italic><tp:taxon-name>Platycaelus melliei</tp:taxon-name></italic> <bold>B</bold> short metepisternum in <italic><tp:taxon-name>Sphodrosomus saisseti</tp:taxon-name></italic>.</p></caption><graphic xmlns:xlink="http://www.w3.org/1999/xlink" xlink:href="ZooKeys-147-337-g043.jpg" position="float" orientation="portrait" xlink:type="simple"/></fig></tp:treatment-sec></tp:taxon-treatment>
