# Supplementary material for: Taxonomic review of the Pterostichini and Loxandrini fauna of New Caledonia (Coleoptera, Carabidae)
Source: Zookeys. 2011 Nov 16;(147):337–97. doi: 10.3897/zookeys.147.1943 (PMC3286263; doi:10.3897/zookeys.147.1943)
Supplement: XML Treatment for Darodilia [file zookeys.147.1943-treatment2.xml]

<!DOCTYPE tp:taxon-treatment
  PUBLIC "-//TaxonX//DTD Taxonomic Treatment Publishing DTD v0 20100105//EN" "tax-treatment-NSO.dtd">
<tp:taxon-treatment xmlns:tp="http://www.plazi.org/taxpub"><tp:treatment-meta><mixed-citation publication-type="journal"><person-group><name><surname>Will</surname><given-names>Kipling W.</given-names></name></person-group><article-title>Taxonomic review of the Pterostichini and Loxandrini fauna of New Caledonia (Coleoptera, Carabidae)</article-title><source>Zookeys</source><day>16</day><month>11</month><year>2011</year><volume>2011</volume><issue>147</issue><fpage>337</fpage><lpage>397</lpage><pub-id pub-id-type="doi">10.3897/zookeys.147.1943</pub-id></mixed-citation></tp:treatment-meta><tp:nomenclature><label>Genus</label><tp:taxon-name>
                        <tp:taxon-name-part taxon-name-part-type="genus">Darodilia</tp:taxon-name-part>
                    <object-id xmlns:xlink="http://www.w3.org/1999/xlink" xlink:type="simple">http://species-id.net/wiki/Darodilia</object-id>
                    </tp:taxon-name><tp:taxon-authority>Castelnau, 1868:157</tp:taxon-authority><xref ref-type="fig" rid="F4">Figs 4</xref><xref ref-type="fig" rid="F5"/><xref ref-type="fig" rid="F6">6</xref><xref ref-type="fig" rid="F44">44</xref></tp:nomenclature><tp:treatment-sec sec-type="Type species"><title>Type species.</title><p> <italic><tp:taxon-name>Darodillia mandibularis</tp:taxon-name></italic> Castelnau 1868, by monotypy.</p></tp:treatment-sec><tp:treatment-sec sec-type="Description"><title>Description.</title><p> <italic>Head</italic>. Clypeo-ocular sulci absent or present (present in some Australian species); mentum very shallowly emarginate, sides divergent, paramedial pits large, deeply impressed; median tooth simple, rounded; paraglossae small, without elongate setae at apex; ligular sclerite with two seta on apical margin; maxillary palpifer with one basal seta; antennae filiform, with three basal segments glabrous. <italic>Thorax</italic>. Pronotum orbiculate or cordate, two marginal setae; pro-, meso- and metasterna glabrous; proepisternum smooth or with deep longitudinal strigae (strigae in some Australian species); elytra free, border at base, striae 1-4, 8-9 impressed, 5-7 absent or scarcely marked, number of impressed striae in Australian species variable, very short tenth stria at level of plica, apicolateral plica large and visible, parascutellar stria impressed and continuous with stria 1, angular base of stria 1 absent, parascutellar punctures at base of stria 2, no discal punctures, intervals flat or scarcely convex; hind wing full; anterior tarsi of male with three basal segments expanded, ventrally squamous, all tarsi dorsally glabrous. <italic>Abdomen</italic>. Ventrites 3-6 transversely sulcate; aedeagus (<xref ref-type="fig" rid="F5">fig. 5</xref>) ostium dorsal, median lobe oriented left side up in repose; right paramere long, tip attenuate, left short rounded at apex; female reproductive tract (<xref ref-type="fig" rid="F6">fig. 6</xref>) without dorsolateral bursal lobe, elongate spermatheca broadly attached laterally at base of common oviduct, spermatheca with appended gland, spermatheca with digitiform diverticulum near base, without spermathecal gland duct diverticulum.</p><fig id="F4" position="float" orientation="portrait"><label>Figure 4.</label><caption><p> Habitus image, <italic>Darodilia</italic> undetermined species from New Caledonia.</p></caption><graphic xmlns:xlink="http://www.w3.org/1999/xlink" xlink:href="ZooKeys-147-337-g004.jpg" position="float" orientation="portrait" xlink:type="simple"/></fig><fig id="F5" position="float" orientation="portrait"><label>Figure 5.</label><caption><p> Male aedeagus of undetermined <italic>Darodilia</italic> species from New Caledonia <bold>A</bold> right lateral view <bold>B</bold> right paramere <bold>C</bold> left paramere.</p></caption><graphic xmlns:xlink="http://www.w3.org/1999/xlink" xlink:href="ZooKeys-147-337-g005.jpg" position="float" orientation="portrait" xlink:type="simple"/></fig><fig id="F6" position="float" orientation="portrait"><label>Figure 6.</label><caption><p> Female reproductive tract, ventral view. <italic><tp:taxon-name>Darodilia mandibularis</tp:taxon-name></italic>. bc. bursa copulatrix, co. common oviduct, sdd spermathecal digitiform diverticula, sg. spermatheca gland, sp. spermatheca.</p></caption><graphic xmlns:xlink="http://www.w3.org/1999/xlink" xlink:href="ZooKeys-147-337-g006.jpg" position="float" orientation="portrait" xlink:type="simple"/></fig></tp:treatment-sec><tp:treatment-sec sec-type="New Caledonia species"><title>New Caledonia species.</title><p><italic><tp:taxon-name>Darodilia</tp:taxon-name></italic> undetermined sp.</p></tp:treatment-sec><tp:treatment-sec sec-type="Exemplars of species examined"><title>Exemplars of species examined.</title><p> <italic><tp:taxon-name>Darodilia longula</tp:taxon-name></italic> Tschitshérine, <italic><tp:taxon-name>Darodilia robusta</tp:taxon-name></italic> Sloane, <italic><tp:taxon-name>Darodilia mandibularis</tp:taxon-name></italic> castelnau, seven undetermined (probably undescribed) species of <italic><tp:taxon-name>Darodilia</tp:taxon-name></italic> from Australia and one species from New Caledonia.</p></tp:treatment-sec><tp:treatment-sec sec-type="Generic distribution"><title>Generic distribution.</title><p> Australia and New Caledonian.</p></tp:treatment-sec><tp:treatment-sec sec-type="Notes"><title>Notes.</title><p> This genus has not been previously recorded from New Caledonia. I have seen two male specimens from La Foa, Pocquereux (approximate location <named-content xmlns:xlink="http://www.w3.org/1999/xlink" content-type="dwc:verbatimCoordinates" xlink:type="simple">21°43'S, 165°54'E</named-content>), 50m elevation and Koumac (approximate location <named-content xmlns:xlink="http://www.w3.org/1999/xlink" content-type="dwc:verbatimCoordinates" xlink:type="simple">20°33'S, 164°16'E</named-content>), 60m elevation, collected in February 2008 by P.M. Giachino (GC), and one male from Tiea Reserve, <named-content xmlns:xlink="http://www.w3.org/1999/xlink" content-type="dwc:verbatimCoordinates" xlink:type="simple">21°07'S, 164°57'E</named-content>, 30m, November 2001, collected by C. Burwell &amp; G. Monteith (EMEC). These beetles are commonly collected in northern Australia and based on my UV/MV light collections in Australia they are strong fliers. Most likely the presence of this species in New Caledonia is due to human transport or dispersal. The specimens from New Caledonia appear to be conspecific with others from Australia I have studied. However, as the genus needs revised it is not possible to confidently identify the specimens without recourse to the types.</p></tp:treatment-sec><tp:treatment-sec><!--Section generated to contain objects referenced in tp:taxon-treatment.--><fig id="F44" position="float" orientation="portrait"><label>Figure 44.</label><caption><p> Ventral view, <italic><tp:taxon-name>Darodilia</tp:taxon-name></italic> undetermined species from New Caledonia showing <bold>A</bold> longitudinally strigose proepisternum <bold>B</bold> transverse sulci of abdominal sterna.</p></caption><graphic xmlns:xlink="http://www.w3.org/1999/xlink" xlink:href="ZooKeys-147-337-g044.jpg" position="float" orientation="portrait" xlink:type="simple"/></fig></tp:treatment-sec></tp:taxon-treatment>
