# Supplementary material for: Taxonomic review of the Pterostichini and Loxandrini fauna of New Caledonia (Coleoptera, Carabidae)
Source: Zookeys. 2011 Nov 16;(147):337–97. doi: 10.3897/zookeys.147.1943 (PMC3286263; doi:10.3897/zookeys.147.1943)
Supplement: XML Treatment for Pseudoceneus [file zookeys.147.1943-treatment3.xml]

<!DOCTYPE tp:taxon-treatment
  PUBLIC "-//TaxonX//DTD Taxonomic Treatment Publishing DTD v0 20100105//EN" "tax-treatment-NSO.dtd">
<tp:taxon-treatment xmlns:tp="http://www.plazi.org/taxpub"><tp:treatment-meta><mixed-citation publication-type="journal"><person-group><name><surname>Will</surname><given-names>Kipling W.</given-names></name></person-group><article-title>Taxonomic review of the Pterostichini and Loxandrini fauna of New Caledonia (Coleoptera, Carabidae)</article-title><source>Zookeys</source><day>16</day><month>11</month><year>2011</year><volume>2011</volume><issue>147</issue><fpage>337</fpage><lpage>397</lpage><pub-id pub-id-type="doi">10.3897/zookeys.147.1943</pub-id></mixed-citation></tp:treatment-meta><tp:nomenclature><label>Genus</label><tp:taxon-name>
                        <tp:taxon-name-part taxon-name-part-type="genus">Pseudoceneus</tp:taxon-name-part>
                    <object-id xmlns:xlink="http://www.w3.org/1999/xlink" xlink:type="simple">http://species-id.net/wiki/Pseudoceneus</object-id>
                    </tp:taxon-name><tp:taxon-authority>Tschitschérine, 1890:164</tp:taxon-authority><xref ref-type="fig" rid="F7">Figs 7</xref><xref ref-type="fig" rid="F8"/><xref ref-type="fig" rid="F9">9</xref></tp:nomenclature><tp:treatment-sec sec-type="Type species"><title>Type species.</title><p> <italic><tp:taxon-name>Argutor holomelanus</tp:taxon-name></italic> Tschitschérine 1890, see Moore et al. 1987 for details on type.</p></tp:treatment-sec><tp:treatment-sec sec-type="Description"><title>Description.</title><p> <italic>Head</italic>. Clypeo-ocular sulci absent; mentum emarginate, sides divergent, paramedial pits moderately large, deeply impressed; median tooth bifid; paraglossae small, without elongate setae at apex; ligular sclerite with two seta on apical margin; maxillary palpifer with one basal seta; antennae filiform, with three basal segments glabrous. <italic>Thorax</italic>. Pronotum quadrate, slightly transverse to slightly elongate, two marginal setae; pro-, meso- and metasterna glabrous; proepisternum smooth; elytra free, border at base, nine fully impressed striae, very short tenth stria at level of plica, apicolateral plica small and visible, parascutellar stria long, well impressed, not continuous with stria 1, angular base of stria 1 present, parascutellar punctures absent, three discal punctures in interval 3, intervals flat or convex; hind wing full; anterior tarsi of male with three basal segments expanded, ventrally squamous, all tarsi dorsally glabrous. <italic>Abdomen</italic>. Ventrites 3-6 without transverse sulci; aedeagus (<xref ref-type="fig" rid="F8">fig. 8</xref>) ostium dorsal, oriented left side up in repose; right paramere small, narrow attenuate, left short, rounded point at apex; female reproductive tract (<xref ref-type="fig" rid="F9">fig. 9</xref>) without dorsolateral bursal lobe, elongate spermatheca broadly attached laterally at base of common oviduct, spermatheca with appended gland, without spermatheca, without duct digital diverticulum, without spermathecal gland duct diverticulum.</p><fig id="F7" position="float" orientation="portrait"><label>Figure 7.</label><caption><p> Habitus image, <italic><tp:taxon-name>Pseudoceneus numeensis</tp:taxon-name></italic> holotype.</p></caption><graphic xmlns:xlink="http://www.w3.org/1999/xlink" xlink:href="ZooKeys-147-337-g007.jpg" position="float" orientation="portrait" xlink:type="simple"/></fig><fig id="F8" position="float" orientation="portrait"><label>Figure 8.</label><caption><p> Male aedeagus of <italic><tp:taxon-name>Pseudoceneus numeensis</tp:taxon-name></italic>, holotype <bold>A</bold> right lateral view <bold>B</bold> right paramere <bold>C</bold> left paramere.</p></caption><graphic xmlns:xlink="http://www.w3.org/1999/xlink" xlink:href="ZooKeys-147-337-g008.jpg" position="float" orientation="portrait" xlink:type="simple"/></fig><fig id="F9" position="float" orientation="portrait"><label>Figure 9.</label><caption><p> Female reproductive tract, ventral view. <italic><tp:taxon-name>Pseudoceneus sollicitus</tp:taxon-name></italic>. bc. bursa copulatrix, co. common oviduct, sg. spermatheca gland, sp. spermatheca.</p></caption><graphic xmlns:xlink="http://www.w3.org/1999/xlink" xlink:href="ZooKeys-147-337-g009.jpg" position="float" orientation="portrait" xlink:type="simple"/></fig></tp:treatment-sec><tp:treatment-sec sec-type="New Caladonian species"><title>New Caladonian species.</title><p><italic><tp:taxon-name>Pseudoceneus numeensis</tp:taxon-name></italic> <xref ref-type="bibr" rid="B8">Fauvel 1903</xref> [type IRSNB!]</p></tp:treatment-sec><tp:treatment-sec sec-type="Exemplars of species examined"><title>Exemplars of species examined.</title><p> <italic><tp:taxon-name>Pseudoceneus beatricis</tp:taxon-name></italic> Giachino, <italic><tp:taxon-name>Darodilia iridescens</tp:taxon-name></italic> (Castelnau), <italic><tp:taxon-name>Darodilia sollicitus</tp:taxon-name></italic> (Erichson), <italic><tp:taxon-name>Pseudoceneus numeensis</tp:taxon-name></italic> Fauvel and numerous specimens including several apparently undescribed species from Australia.</p></tp:treatment-sec><tp:treatment-sec sec-type="Generic distribution"><title>Generic distribution.</title><p> Australia, New Caledonia, Norfolk Island and Tasmania.</p></tp:treatment-sec><tp:treatment-sec sec-type="Notes"><title>Notes.</title><p> This genus was treated recently by Giachino (2005), however, he did not include <italic><tp:taxon-name>Pseudoceneus numeensis</tp:taxon-name></italic> in his study. Based on that paper and specimens available to me, I cannot confidently identify many individuals from Australia and some of those are very similar to <italic><tp:taxon-name>Pseudoceneus numeensis</tp:taxon-name></italic>. Based on my preliminary study there is a significant amount of continuous variation in gross features, such as pronotal form and elytral structures, while there is little and very subtle, variation in male genitalia. This genus requires revision based on a large sample of material and probably will require DNA sequence data for full resolution of the species boundaries. Given the material I have seen, <italic><tp:taxon-name>Pseudoceneus numeensis</tp:taxon-name></italic> appears distinct from typical individuals of other currently name species, but is probably conspecific with a widespread and commonly collected species in Queensland, Australia and thus likely represents a recent introduction or dispersal from Australia to New Caledoni<!--PageBreak--><!--PageBreak--><!--PageBreak-->a.</p></tp:treatment-sec><ref-list><ref id="B8"><mixed-citation xmlns:xlink="http://www.w3.org/1999/xlink" xlink:type="simple"><person-group><name name-style="western"><surname>Fauvel</surname><given-names>A</given-names></name></person-group> (<year>1903</year>)<article-title> Faune analytique des Coléoptères de la Nouvelle-Calédonie.</article-title><source>Revue d’Entomologie </source><volume>22</volume>: <fpage>203</fpage>-<lpage>378</lpage>.</mixed-citation></ref></ref-list></tp:taxon-treatment>
