# Supplementary material for: Taxonomic review of the Pterostichini and Loxandrini fauna of New Caledonia (Coleoptera, Carabidae)
Source: Zookeys. 2011 Nov 16;(147):337–97. doi: 10.3897/zookeys.147.1943 (PMC3286263; doi:10.3897/zookeys.147.1943)
Supplement: XML Treatment for Prosopogmus [file zookeys.147.1943-treatment4.xml]

<!DOCTYPE tp:taxon-treatment
  PUBLIC "-//TaxonX//DTD Taxonomic Treatment Publishing DTD v0 20100105//EN" "tax-treatment-NSO.dtd">
<tp:taxon-treatment xmlns:tp="http://www.plazi.org/taxpub"><tp:treatment-meta><mixed-citation publication-type="journal"><person-group><name><surname>Will</surname><given-names>Kipling W.</given-names></name></person-group><article-title>Taxonomic review of the Pterostichini and Loxandrini fauna of New Caledonia (Coleoptera, Carabidae)</article-title><source>Zookeys</source><day>16</day><month>11</month><year>2011</year><volume>2011</volume><issue>147</issue><fpage>337</fpage><lpage>397</lpage><pub-id pub-id-type="doi">10.3897/zookeys.147.1943</pub-id></mixed-citation></tp:treatment-meta><tp:nomenclature><label>Genus</label><tp:taxon-name>
                        <tp:taxon-name-part taxon-name-part-type="genus">Prosopogmus</tp:taxon-name-part>
                    <object-id xmlns:xlink="http://www.w3.org/1999/xlink" xlink:type="simple">http://species-id.net/wiki/Prosopogmus</object-id>
                    </tp:taxon-name><tp:taxon-authority>Chaudoir, 1865: 92</tp:taxon-authority><xref ref-type="fig" rid="F10">Figs 10</xref><xref ref-type="fig" rid="F11"/><xref ref-type="fig" rid="F12"/><xref ref-type="fig" rid="F13">13</xref><xref ref-type="fig" rid="F45">45</xref></tp:nomenclature><tp:treatment-sec sec-type="Type species"><title>Type species.</title><p> <italic><tp:taxon-name>Feronia impressifrons</tp:taxon-name></italic> Chaudoir 1865, by monotypy.</p></tp:treatment-sec><tp:treatment-sec sec-type="Description"><title>Description.</title><p> <italic>Head</italic>. Clypeo-ocular sulci deeply impressed, divergent; mentum moderately or shallowly emarginate, sides divergent, paramedial pits distinct and deep, or absent; median tooth emarginate or bifid; paraglossae small, without elongate setae at apex; ligular sclerite with two seta on apical margin; maxillary palpifer with one basal seta; antennae filiform, with three basal segments glabrous. <italic>Thorax</italic>. Pronotum subcordiform, trapezoidal or quadrate, two marginal setae; pro-, meso- and metasterna glabrous; proepisternum smooth; elytra free or fused, bordered at base, nine fully impressed striae, apicolateral plica large and visible, parascutellar stria present, angular base of stria 1 present or absent, parascutellar setigerous punctures present at base of stria 2, three discal punctures confined to third intervals, posterior pair touching or situated near stria 2, intervals flat or convex; hind wing full or reduced (reduced in New Caledonian species); anterior tarsi of male with three basal segments expanded and squamose beneath, all tarsi dorsally glabrous. <italic>Abdomen</italic>. Ventrites 3-6 transversely sulcate; aedeagus (<xref ref-type="fig" rid="F11">Figs 11</xref>, <xref ref-type="fig" rid="F13">13</xref>) ostium dorsal, median lobe oriented left side up in repose; parameres conchoid; female reproductive tract (<xref ref-type="fig" rid="F12">fig. 12</xref>) without dorsolateral bursal lobe, bursa gooseneck form, elongate spermatheca broadly attached on posterior face of bursa, spermatheca with appended gland, without duct digital diverticulum, with elongate spermathecal gland duct diverticulum.</p><fig id="F10" position="float" orientation="portrait"><label>Figure 10.</label><caption><p> Habitus images of  <bold>A</bold> <italic><tp:taxon-name>Prosopogmus lescheni</tp:taxon-name></italic> <bold>B</bold> <italic><tp:taxon-name>Pseudoceneus irideus</tp:taxon-name></italic>, holotype <bold>C</bold> <italic><tp:taxon-name>Pseudoceneus savesi</tp:taxon-name></italic>, holotype.</p></caption><graphic xmlns:xlink="http://www.w3.org/1999/xlink" xlink:href="ZooKeys-147-337-g010.jpg" position="float" orientation="portrait" xlink:type="simple"/></fig><fig id="F11" position="float" orientation="portrait"><label>Figure 11.</label><caption><p> Male aedeagus of <italic><tp:taxon-name>Prosopogmus koghisensis</tp:taxon-name></italic>, holotype <bold>A</bold> right lateral view <bold>B</bold> right paramere <bold>C</bold> left paramere.</p></caption><graphic xmlns:xlink="http://www.w3.org/1999/xlink" xlink:href="ZooKeys-147-337-g011.jpg" position="float" orientation="portrait" xlink:type="simple"/></fig><fig id="F12" position="float" orientation="portrait"><label>Figure 12.</label><caption><p> Female reproductive tract, ventral view. <italic><tp:taxon-name>Prosopogmus koghisensis</tp:taxon-name></italic>. bc. bursa copulatrix, co. common oviduct, sg. spermatheca gland, sgd. spermathecal gland diverticula, sp. spermatheca.</p></caption><graphic xmlns:xlink="http://www.w3.org/1999/xlink" xlink:href="ZooKeys-147-337-g012.jpg" position="float" orientation="portrait" xlink:type="simple"/></fig><fig id="F13" position="float" orientation="portrait"><label>Figure 13.</label><caption><p> Blade of aedeagus, dorsal view <bold>(A, C, E, G)</bold> right lateral view <bold>(B, D, F, H)</bold> for <italic><tp:taxon-name>Prosopogmus koghisensis</tp:taxon-name></italic>. <bold>A, B</bold> <italic><tp:taxon-name>Pseudoceneus lescheni</tp:taxon-name></italic>. <bold>C–F</bold> <italic><tp:taxon-name>Pseudoceneus fortis</tp:taxon-name></italic>. <bold>G, H</bold>.</p></caption><graphic xmlns:xlink="http://www.w3.org/1999/xlink" xlink:href="ZooKeys-147-337-g013.jpg" position="float" orientation="portrait" xlink:type="simple"/></fig></tp:treatment-sec><tp:treatment-sec sec-type="New Caladonian species"><title>New Caladonian species.</title><p><italic><tp:taxon-name>Prosopogmus savesi</tp:taxon-name></italic> (Fauvel 1882) new combination [type IRSNB!]</p><p><italic>=Notonomus savesi</italic> Fauvel 1882</p><p><italic><tp:taxon-name>Prosopogmus irideus</tp:taxon-name></italic> (<xref ref-type="bibr" rid="B8">Fauvel 1903</xref>) new combination [type IRSNB!]</p><p><italic>=Notonomus irideus</italic> <xref ref-type="bibr" rid="B8">Fauvel 1903</xref></p><p><italic><tp:taxon-name>Prosopogmus koghisensis</tp:taxon-name></italic> Will, sp. n.</p><p><italic><tp:taxon-name>Prosopogmus lescheni</tp:taxon-name></italic> Will, sp. n.</p><p><italic><tp:taxon-name>Prosopogmus fortis</tp:taxon-name></italic> Will, sp. n.</p><p><italic><tp:taxon-name>Prosopogmus aoupiniensis</tp:taxon-name></italic> Will, sp. n.</p></tp:treatment-sec><tp:treatment-sec sec-type="Exemplars of species examined"><title>Exemplars of species examined.</title><p> All six species from New Caledonia and numerous species from Australia.</p></tp:treatment-sec><tp:treatment-sec sec-type="Generic distribution"><title>Generic distribution.</title><p> Australia, Fiji(?), Lord Howe Island, Maluku Islands, New</p><p>Caledonia, New Guinea, New Zealand and Tasmania.</p></tp:treatment-sec><tp:treatment-sec sec-type="Notes"><title>Notes.</title><p> This is a species-rich genus, with about 25 species described from Australia. However, this is probably less than one third of the true diversity. In all areas where it occurs, but particularly in Australia and New Guinea, this taxon needs revision. The four species described here are based on a modest number of specimens and collecting events; there is certain to be more new species in New Caledonia to be discovered. The two species described by Fauvel in <italic><tp:taxon-name>Notonomus</tp:taxon-name></italic>, <italic><tp:taxon-name>Pseudoceneus irideus</tp:taxon-name></italic> (<xref ref-type="fig" rid="F10">fig. 10B</xref>) and <italic><tp:taxon-name>Pseudoceneus savesi</tp:taxon-name></italic> (<xref ref-type="fig" rid="F10">fig. 10C</xref>), share no generic-level characters with that genus. They have the following features found in Eu<!--PageBreak-->chroina and/or <italic><tp:taxon-name>Prosopogmus</tp:taxon-name></italic> (a combination of plesiomorphic and synapomorphic states), which are not found in <italic><tp:taxon-name>Notonomus</tp:taxon-name></italic>: Clypeo-ocular sulci deeply impressed; abdominal ventrites 3-6 transversely sulcate; and spermathecal gland with duct diverticulum.</p></tp:treatment-sec><tp:treatment-sec><!--Section generated to contain objects referenced in tp:taxon-treatment.--><fig id="F45" position="float" orientation="portrait"><label>Figure 45.</label><caption><p> Right hind angle of pronotum showing <bold>A</bold> prominent jag in <italic><tp:taxon-name>Prosopogmus lescheni</tp:taxon-name></italic> <bold>B</bold> obtusely rounded angle in <italic><tp:taxon-name>Prosopogmus koghisensis</tp:taxon-name></italic>.</p></caption><graphic xmlns:xlink="http://www.w3.org/1999/xlink" xlink:href="ZooKeys-147-337-g045.jpg" position="float" orientation="portrait" xlink:type="simple"/></fig></tp:treatment-sec><ref-list><ref id="B8"><mixed-citation xmlns:xlink="http://www.w3.org/1999/xlink" xlink:type="simple"><person-group><name name-style="western"><surname>Fauvel</surname><given-names>A</given-names></name></person-group> (<year>1903</year>)<article-title> Faune analytique des Coléoptères de la Nouvelle-Calédonie.</article-title><source>Revue d’Entomologie </source><volume>22</volume>: <fpage>203</fpage>-<lpage>378</lpage>.</mixed-citation></ref></ref-list></tp:taxon-treatment>
