# Supplementary material for: Taxonomic review of the Pterostichini and Loxandrini fauna of New Caledonia (Coleoptera, Carabidae)
Source: Zookeys. 2011 Nov 16;(147):337–97. doi: 10.3897/zookeys.147.1943 (PMC3286263; doi:10.3897/zookeys.147.1943)
Supplement: XML Treatment for Prosopogmus koghisensis [file zookeys.147.1943-treatment5.xml]

<!DOCTYPE tp:taxon-treatment
  PUBLIC "-//TaxonX//DTD Taxonomic Treatment Publishing DTD v0 20100105//EN" "tax-treatment-NSO.dtd">
<tp:taxon-treatment xmlns:tp="http://www.plazi.org/taxpub"><tp:treatment-meta><mixed-citation publication-type="journal"><person-group><name><surname>Will</surname><given-names>Kipling W.</given-names></name></person-group><article-title>Taxonomic review of the Pterostichini and Loxandrini fauna of New Caledonia (Coleoptera, Carabidae)</article-title><source>Zookeys</source><day>16</day><month>11</month><year>2011</year><volume>2011</volume><issue>147</issue><fpage>337</fpage><lpage>397</lpage><pub-id pub-id-type="doi">10.3897/zookeys.147.1943</pub-id></mixed-citation></tp:treatment-meta><tp:nomenclature><tp:taxon-name>
                        <tp:taxon-name-part taxon-name-part-type="genus">Prosopogmus</tp:taxon-name-part>
                        <tp:taxon-name-part taxon-name-part-type="species">koghisensis</tp:taxon-name-part>
                    <object-id xmlns:xlink="http://www.w3.org/1999/xlink" xlink:type="simple">urn:lsid:zoobank.org:act:AD615BD5-1073-4DF7-B84E-A6A2C7D5B25D</object-id>
                    <object-id xmlns:xlink="http://www.w3.org/1999/xlink" xlink:type="simple">http://species-id.net/wiki/Prosopogmus_koghisensis</object-id>
                    </tp:taxon-name><tp:taxon-authority>Will</tp:taxon-authority><tp:taxon-status xmlns:xlink="http://www.w3.org/1999/xlink" xlink:type="simple">sp. n.</tp:taxon-status><xref ref-type="fig" rid="F11">Figs 11</xref><xref ref-type="fig" rid="F12">12</xref><xref ref-type="fig" rid="F13">13A-B</xref><xref ref-type="fig" rid="F45">45A</xref></tp:nomenclature><tp:treatment-sec sec-type="Type locality"><title>Type locality.</title><p> New Caledonia, Southern Province, Mt. Koghis, <named-content xmlns:xlink="http://www.w3.org/1999/xlink" content-type="dwc:verbatimCoordinates" xlink:type="simple">22°10'28"S, 166°30'48"E</named-content>, 700m, rainforest.</p></tp:treatment-sec><tp:treatment-sec sec-type="Type material"><title>Type material.</title><p> Holotype: male (EMEC81200), “<named-content xmlns:xlink="http://www.w3.org/1999/xlink" content-type="dwc:verbatimCoordinates" xlink:type="simple">22°10'28"S, 166°30'48"E</named-content>, NEW CALEDONIA Prov. Sud Mt.Koghis, 700m el. Coll.KWill 12.iii.2007, headlamp search", genitalia dissected, deposited MNHN. Paratypes: same data as holotype,1 female (EMEC81206) [NZAC], 1 female (EMEC81202) [QM], 1 female (EMEC81204) [MNHN], 1 male (EMEC81205) and 2 females (EMEC81201 EMEC81203) [EMEC].</p></tp:treatment-sec><tp:treatment-sec sec-type="Description"><title>Description.</title><p> <italic>Size</italic>. Overall length (sbl) 8.0-9.0mm, greatest width over elytra 3.1-3.8mm. <italic>Color</italic>. Dorsal and ventral surfaces black. Legs, mouthparts, and antennae slightly or noticeably paler, piceous to rufopiceous. <italic>Luster</italic>. Dorsally and<!--PageBreak--> ventrally shiny, elytra slightly duller. <italic>Iridescence</italic>. Elytra and ventral surface of body with slight spectral iridescence, otherwise lacking. <italic>Head</italic>. Dorsal microsculpture with microlines very shallow, visible at 50x magnification, sculpticells isodiametric or somewhat irregular mesh, clypeal-ocular sulci deeply impressed, linear, divergent, extended to anterior supraorbital seta, ocular ratio 1.35-1.42, eyes average size, rounded. Labrum with anteromedial depression. Antennae: Overall length short, reaching back 2/3 length of pronotum, antennomeres 5-11 nearly quadrate. <italic>Thorax</italic>. Pronotum nearly quadrate, sides evenly rounded from apex to near base, only a very slight straightening near base, marginal bead continuous from apex to base, not extended along basal margin, basal margin not bordered, anterior margin nearly straight with anterior angles scarcely produced, hind angles (<xref ref-type="fig" rid="F45">fig. 45A</xref>) obtuse and rounded, inner basal impression linear and well impressed, outer impression absent, seta at hind angle about 3x pore width forward of basal margin 1x pore width medial of lateral channel. Dorsal surface shiny, microsculpture absent from disc, visible as irregular mesh of microlines laterally and basally at 50x magnification. Elytral striae complete, well impressed and impunctate. Parascutellar stria present. Angular base of stria 1 absent. Elytra moderately shiny, microsculpture visible at 20x as stretched mesh of microlines. Metacoxal sulcus straight and nearly reaching lateral end of coxa. <italic>Abdomen</italic>. Last abdominal ventrite with very broad, thick apical bead. Male aedeagus (<xref ref-type="fig" rid="F13">fig. 13A-B</xref>) slightly curved to right in dorsal view, tip broadly, uniformly rounded.</p></tp:treatment-sec><tp:treatment-sec sec-type="Etymology"><title>Etymology.</title><p> The name, treated as an adjective, is from the type locality, Mt.Koghis.</p></tp:treatment-sec><tp:treatment-sec><!--Section generated to contain objects referenced in tp:taxon-treatment.--><fig id="F11" position="float" orientation="portrait"><label>Figure 11.</label><caption><p> Male aedeagus of <italic><tp:taxon-name>Prosopogmus koghisensis</tp:taxon-name></italic>, holotype <bold>A</bold> right lateral view <bold>B</bold> right paramere <bold>C</bold> left paramere.</p></caption><graphic xmlns:xlink="http://www.w3.org/1999/xlink" xlink:href="ZooKeys-147-337-g011.jpg" position="float" orientation="portrait" xlink:type="simple"/></fig><fig id="F12" position="float" orientation="portrait"><label>Figure 12.</label><caption><p> Female reproductive tract, ventral view. <italic><tp:taxon-name>Prosopogmus koghisensis</tp:taxon-name></italic>. bc. bursa copulatrix, co. common oviduct, sg. spermatheca gland, sgd. spermathecal gland diverticula, sp. spermatheca.</p></caption><graphic xmlns:xlink="http://www.w3.org/1999/xlink" xlink:href="ZooKeys-147-337-g012.jpg" position="float" orientation="portrait" xlink:type="simple"/></fig><fig id="F13" position="float" orientation="portrait"><label>Figure 13.</label><caption><p> Blade of aedeagus, dorsal view <bold>(A, C, E, G)</bold> right lateral view <bold>(B, D, F, H)</bold> for <italic><tp:taxon-name>Prosopogmus koghisensis</tp:taxon-name></italic>. <bold>A, B</bold> <italic><tp:taxon-name>Pseudoceneus lescheni</tp:taxon-name></italic>. <bold>C–F</bold> <italic><tp:taxon-name>Pseudoceneus fortis</tp:taxon-name></italic>. <bold>G, H</bold>.</p></caption><graphic xmlns:xlink="http://www.w3.org/1999/xlink" xlink:href="ZooKeys-147-337-g013.jpg" position="float" orientation="portrait" xlink:type="simple"/></fig><fig id="F45" position="float" orientation="portrait"><label>Figure 45.</label><caption><p> Right hind angle of pronotum showing <bold>A</bold> prominent jag in <italic><tp:taxon-name>Prosopogmus lescheni</tp:taxon-name></italic> <bold>B</bold> obtusely rounded angle in <italic><tp:taxon-name>Prosopogmus koghisensis</tp:taxon-name></italic>.</p></caption><graphic xmlns:xlink="http://www.w3.org/1999/xlink" xlink:href="ZooKeys-147-337-g045.jpg" position="float" orientation="portrait" xlink:type="simple"/></fig></tp:treatment-sec></tp:taxon-treatment>
