# Supplementary material for: Taxonomic review of the Pterostichini and Loxandrini fauna of New Caledonia (Coleoptera, Carabidae)
Source: Zookeys. 2011 Nov 16;(147):337–97. doi: 10.3897/zookeys.147.1943 (PMC3286263; doi:10.3897/zookeys.147.1943)
Supplement: XML Treatment for Prosopogmus lescheni [file zookeys.147.1943-treatment6.xml]

<!DOCTYPE tp:taxon-treatment
  PUBLIC "-//TaxonX//DTD Taxonomic Treatment Publishing DTD v0 20100105//EN" "tax-treatment-NSO.dtd">
<tp:taxon-treatment xmlns:tp="http://www.plazi.org/taxpub"><tp:treatment-meta><mixed-citation publication-type="journal"><person-group><name><surname>Will</surname><given-names>Kipling W.</given-names></name></person-group><article-title>Taxonomic review of the Pterostichini and Loxandrini fauna of New Caledonia (Coleoptera, Carabidae)</article-title><source>Zookeys</source><day>16</day><month>11</month><year>2011</year><volume>2011</volume><issue>147</issue><fpage>337</fpage><lpage>397</lpage><pub-id pub-id-type="doi">10.3897/zookeys.147.1943</pub-id></mixed-citation></tp:treatment-meta><tp:nomenclature><tp:taxon-name>
                        <tp:taxon-name-part taxon-name-part-type="genus">Prosopogmus</tp:taxon-name-part>
                        <tp:taxon-name-part taxon-name-part-type="species">lescheni</tp:taxon-name-part>
                    <object-id xmlns:xlink="http://www.w3.org/1999/xlink" xlink:type="simple">urn:lsid:zoobank.org:act:90652B8F-7308-45A3-9DB5-D5956A2D72BC</object-id>
                    <object-id xmlns:xlink="http://www.w3.org/1999/xlink" xlink:type="simple">http://species-id.net/wiki/Prosopogmus_lescheni</object-id>
                    </tp:taxon-name><tp:taxon-authority>Will</tp:taxon-authority><tp:taxon-status xmlns:xlink="http://www.w3.org/1999/xlink" xlink:type="simple">sp. n.</tp:taxon-status><xref ref-type="fig" rid="F10">Figs 10</xref><xref ref-type="fig" rid="F13">13C-F</xref><xref ref-type="fig" rid="F45">45B</xref></tp:nomenclature><tp:treatment-sec sec-type="Type locality"><title>Type locality.</title><p> New Caledonia, Southern Province, trail to Plateau de Dogny, <named-content xmlns:xlink="http://www.w3.org/1999/xlink" content-type="dwc:verbatimCoordinates" xlink:type="simple">21°37'15"S, 165°52'29"E</named-content>, 870m.</p></tp:treatment-sec><tp:treatment-sec sec-type="Type material"><title>Type material.</title><p> Holotype: male (EMEC81207), “21°37'15"S/165°52'29"E NEW CALEDONIA:Prov. Sud trail to Plateau de Dogny 870m. 15.iii.2007 K.Will", deposited MNHN. Paratypes: same data as holotype 2 males (EMEC81208, EMEC81209) and 1 female (EMEC81211) [EMEC]. “21°33'49"S/165°45'37"E NEW CALEDONIA Prov.Sud. Col d'Amieu 390m el. 16:iii:2007 Coll. R.Leschen" 3 males (EMEC81212, EMEC81213, EMEC81214) and 1 female (EMEC60970) [NZAC]. “21°34'29"S/165°45'19"E NEW CALEDONIA:Prov. Sud Col d'Amieu, 510m el. 510m 16.iii.2007 K.Will", 1 male (EMEC81210) [EMEC] and 1 female (EMEC81215) [QM]. “NEW CALEDONIA 21°34'S/165°46'E Table Unio road, 600m 14 Nov2000. Bouchard, Burewell, Monteith, 9934", 1 male (EMEC81216) [QM]. “NEW CALEDONIA, Pic Ningua summit, 1350m, 21°47.8'S 166°8.3'E, collected by pitfall trap, in primary <!--PageBreak--><!--PageBreak-->montane rainforest, site L, January 1994, G.Hunt collector", 1 male (EMEC80944) and 1 female (EMEC80940) [CAS] , with same data except dates as follows: February 1993- 2 males (EMEC80942, EMEC80943) and 1 female (EMEC80941); March 1993- 5 males (EMEC80951, EMEC80952, EMEC80953, EMEC80954, EMEC80955); 4 April 1993- 1 female (EMEC80945); September 1993- 4 males (EMEC80947, EMEC80948, EMEC80949, EMEC80950) and 1 female (EMEC80946) [CAS].</p></tp:treatment-sec><tp:treatment-sec sec-type="Description"><title>Description.</title><p> <italic>Size</italic>. Overall length (sbl) 7.5–8.8mm, greatest width over elytra 2.8–3.5mm. <italic>Color</italic>. Dorsal and ventral surfaces black some individuals with a slight bronze reflex on elytra. Legs, mouthparts, and antennae slightly or noticeably paler than ventral surface of body, piceous to rufopiceous or concolorous with ventral surface and nearly black. <italic>Luster</italic>. Dorsally and ventrally moderately shiny to slightly dull, elytra usuall<!--PageBreak-->y slightly duller. <italic>Iridescence</italic>. Elytra and ventral surface of body with no or only a very slight spectral iridescence, otherwise lacking. <italic>Head</italic>. Dorsal microsculpture with microlines well impressed, readily visible at 30x magnification, sculpticells isodiametric or slightly irregular, forming mesh, clypeal-ocular sulci deeply impressed, linear, divergent, ended short of anterior supraorbital seta, ocular ratio 1.38-1.45, eyes average size, rounded prominent. Labrum flat. Antennae: Overall length moderately long, reaching base of pronotum, antennomeres 5-11 elongate. <italic>Thorax</italic>. Pronotum nearly quadrate, sides evenly rounded from apex to near base, marginal bead continuous from apex to base, not extended along basal margin, ended at hind angle which forms a distinct angular jag, anterior margin slightly emarginate with anterior angles moderately produced, inner basal impression linear and well impressed, outer impression shallowly or deeply impressed, area laterad of hind outer impression convex, hind margin between basal impressions with more or less distinctly impressed border, seta at hind angle not more than one pore width forward of basal margin and in contact with lateral channel. Dorsal surface moderately shiny, microsculpture readily visible as irregular mesh of microlines at 20x magnification. Elytral striae complete, well impressed and impunctate. Parascutellar stria and angular base of stria 1 present. Elytra moderately shiny, microsculpture readily visible at 20x as mesh of microlines. Metacoxal sulcus straight or slightly arcuate and ended well before lateral end of coxa. <italic>Abdomen</italic>. Last abdominal ventrite with narrow, light apical bead. Male aedeagus (<xref ref-type="fig" rid="F13">fig. 13C-F</xref>) in dorsal view, nearly straight to distal edge of ostium and then curved right, degree of curvature varies between individuals, tip rounded.</p><p>Etymology. A noun in the genitive case for the collector of part of the type series and excellent coleopterist Richard Leschen (NZAC).</p></tp:treatment-sec><tp:treatment-sec><!--Section generated to contain objects referenced in tp:taxon-treatment.--><fig id="F10" position="float" orientation="portrait"><label>Figure 10.</label><caption><p> Habitus images of  <bold>A</bold> <italic><tp:taxon-name>Prosopogmus lescheni</tp:taxon-name></italic> <bold>B</bold> <italic><tp:taxon-name>Pseudoceneus irideus</tp:taxon-name></italic>, holotype <bold>C</bold> <italic><tp:taxon-name>Pseudoceneus savesi</tp:taxon-name></italic>, holotype.</p></caption><graphic xmlns:xlink="http://www.w3.org/1999/xlink" xlink:href="ZooKeys-147-337-g010.jpg" position="float" orientation="portrait" xlink:type="simple"/></fig><fig id="F13" position="float" orientation="portrait"><label>Figure 13.</label><caption><p> Blade of aedeagus, dorsal view <bold>(A, C, E, G)</bold> right lateral view <bold>(B, D, F, H)</bold> for <italic><tp:taxon-name>Prosopogmus koghisensis</tp:taxon-name></italic>. <bold>A, B</bold> <italic><tp:taxon-name>Pseudoceneus lescheni</tp:taxon-name></italic>. <bold>C–F</bold> <italic><tp:taxon-name>Pseudoceneus fortis</tp:taxon-name></italic>. <bold>G, H</bold>.</p></caption><graphic xmlns:xlink="http://www.w3.org/1999/xlink" xlink:href="ZooKeys-147-337-g013.jpg" position="float" orientation="portrait" xlink:type="simple"/></fig><fig id="F45" position="float" orientation="portrait"><label>Figure 45.</label><caption><p> Right hind angle of pronotum showing <bold>A</bold> prominent jag in <italic><tp:taxon-name>Prosopogmus lescheni</tp:taxon-name></italic> <bold>B</bold> obtusely rounded angle in <italic><tp:taxon-name>Prosopogmus koghisensis</tp:taxon-name></italic>.</p></caption><graphic xmlns:xlink="http://www.w3.org/1999/xlink" xlink:href="ZooKeys-147-337-g045.jpg" position="float" orientation="portrait" xlink:type="simple"/></fig></tp:treatment-sec></tp:taxon-treatment>
