# Supplementary material for: Taxonomic review of the Pterostichini and Loxandrini fauna of New Caledonia (Coleoptera, Carabidae)
Source: Zookeys. 2011 Nov 16;(147):337–97. doi: 10.3897/zookeys.147.1943 (PMC3286263; doi:10.3897/zookeys.147.1943)
Supplement: XML Treatment for Prosopogmus aoupiniensis [file zookeys.147.1943-treatment8.xml]

<!DOCTYPE tp:taxon-treatment
  PUBLIC "-//TaxonX//DTD Taxonomic Treatment Publishing DTD v0 20100105//EN" "tax-treatment-NSO.dtd">
<tp:taxon-treatment xmlns:tp="http://www.plazi.org/taxpub"><tp:treatment-meta><mixed-citation publication-type="journal"><person-group><name><surname>Will</surname><given-names>Kipling W.</given-names></name></person-group><article-title>Taxonomic review of the Pterostichini and Loxandrini fauna of New Caledonia (Coleoptera, Carabidae)</article-title><source>Zookeys</source><day>16</day><month>11</month><year>2011</year><volume>2011</volume><issue>147</issue><fpage>337</fpage><lpage>397</lpage><pub-id pub-id-type="doi">10.3897/zookeys.147.1943</pub-id></mixed-citation></tp:treatment-meta><tp:nomenclature><tp:taxon-name>
                        <tp:taxon-name-part taxon-name-part-type="genus">Prosopogmus</tp:taxon-name-part>
                        <tp:taxon-name-part taxon-name-part-type="species">aoupiniensis</tp:taxon-name-part>
                    <object-id xmlns:xlink="http://www.w3.org/1999/xlink" xlink:type="simple">urn:lsid:zoobank.org:act:49ADDB7D-BEA2-4CB1-A6D6-A1FFE0B5BF72</object-id>
                    <object-id xmlns:xlink="http://www.w3.org/1999/xlink" xlink:type="simple">http://species-id.net/wiki/Prosopogmus_aoupiniensis</object-id>
                    </tp:taxon-name><tp:taxon-authority>Will</tp:taxon-authority><tp:taxon-status xmlns:xlink="http://www.w3.org/1999/xlink" xlink:type="simple">sp. n.</tp:taxon-status></tp:nomenclature><tp:treatment-sec sec-type="Type locality"><title>Type locality.</title><p> New Caledonia, Northern Province, <named-content xmlns:xlink="http://www.w3.org/1999/xlink" content-type="dwc:verbatimCoordinates" xlink:type="simple">21°11'S, 165°16E</named-content>, 1000m.</p></tp:treatment-sec><tp:treatment-sec sec-type="Type material"><title>Type material.</title><p> Holotype, female (EMEC80956). “NEW CALEDONIA11665 <named-content xmlns:xlink="http://www.w3.org/1999/xlink" content-type="dwc:verbatimCoordinates" xlink:type="simple">21°11'S, 165°16'E</named-content> Aoupinie, summit, 1000m, 20Oct2004. G.Monteith, pyrethrum, trees &amp; logs” deposited MNHN.</p></tp:treatment-sec><tp:treatment-sec sec-type="Description"><title>Description.</title><p> <italic>Size</italic>. Overall length (sbl) 8.3mm, greatest width over elytra 3.3mm. <italic>Color</italic>. Dorsal and ventral surfaces black, legs, mouthparts, and antennae noticeably paler rufopiceous. <italic>Luster</italic>. Dorsally and ventrally moderately shiny. <italic>Iridescence</italic>. Elytra and ventral surface of body with slight spectral iridescence, otherwise lacking. <italic>Head</italic>. Dorsal microsculpture with microlines shallowly impressed, scarcely visible at 50x magnification, sculpticells isodiametric or slightly irregular, forming mesh, clypeal-ocular sulci deeply impressed, linear, divergent, ended just short of anterior supraorbital seta, ocular ratio 1.35, eyes small, rounded very prominent. Labrum with anteromedial depression. Antennae: Overall length short, reaching back 2/3 length of pronotum, antennomeres 5-11 only slightly elongate. <italic>Thorax</italic>. Pronotum elongate and relatively narrow, sides evenly, shallowly rounded from apex to just before base, then nearly straight to<!--PageBreak--> hind angles, marginal bead continuous from apex to base, not extended along basal margin, ended at hind angle which forms a low, rounded jag, anterior margin straight, anterior angles not produced and tight to head, inner basal impression linear and well impressed, outer impression absent, hind margin laterad basal impressions with more or less distinctly impressed border, seta at hind angle not more than one pore width forward of basal margin and just touching lateral channel. Dorsal surface shiny, microsculpture absent from disc, visible as irregular mesh of microlines laterally and basally at 50x magnification. Elytral striae complete, well impressed and impunctate. Parascutellar stria present. Angular base of stria 1 absent. Elytra moderately shiny, microsculpture visible at 20x as stretched mesh of microlines. Metacoxal sulcus straight and nearly reaching lateral end of coxa. <italic>Abdomen</italic>. Last abdominal ventrite with very broad, thick apical bead. Male unknown. Female reproductive tract not studied.</p></tp:treatment-sec><tp:treatment-sec sec-type="Etymology"><title>Etymology.</title><p> Name, treated as an adjective, is from the type locality, Mt. Aoupinie.</p></tp:treatment-sec></tp:taxon-treatment>
