# Supplementary material for: Taxonomic review of the Pterostichini and Loxandrini fauna of New Caledonia (Coleoptera, Carabidae)
Source: Zookeys. 2011 Nov 16;(147):337–97. doi: 10.3897/zookeys.147.1943 (PMC3286263; doi:10.3897/zookeys.147.1943)
Supplement: XML Treatment for Paniestichus [file zookeys.147.1943-treatment9.xml]

<!DOCTYPE tp:taxon-treatment
  PUBLIC "-//TaxonX//DTD Taxonomic Treatment Publishing DTD v0 20100105//EN" "tax-treatment-NSO.dtd">
<tp:taxon-treatment xmlns:tp="http://www.plazi.org/taxpub"><tp:treatment-meta><mixed-citation publication-type="journal"><person-group><name><surname>Will</surname><given-names>Kipling W.</given-names></name></person-group><article-title>Taxonomic review of the Pterostichini and Loxandrini fauna of New Caledonia (Coleoptera, Carabidae)</article-title><source>Zookeys</source><day>16</day><month>11</month><year>2011</year><volume>2011</volume><issue>147</issue><fpage>337</fpage><lpage>397</lpage><pub-id pub-id-type="doi">10.3897/zookeys.147.1943</pub-id></mixed-citation></tp:treatment-meta><tp:nomenclature><label>Genus</label><tp:taxon-name>
                        <tp:taxon-name-part taxon-name-part-type="genus">Paniestichus</tp:taxon-name-part>
                    <object-id xmlns:xlink="http://www.w3.org/1999/xlink" xlink:type="simple">urn:lsid:zoobank.org:act:0808BE48-6A27-466F-B74A-F5E5AEA60EFC</object-id>
                    <object-id xmlns:xlink="http://www.w3.org/1999/xlink" xlink:type="simple">http://species-id.net/wiki/Paniestichus</object-id>
                    </tp:taxon-name><tp:taxon-authority>Will</tp:taxon-authority><tp:taxon-status xmlns:xlink="http://www.w3.org/1999/xlink" xlink:type="simple">gen n.</tp:taxon-status><xref ref-type="fig" rid="F14">Figs 14</xref><xref ref-type="fig" rid="F15"/><xref ref-type="fig" rid="F16">16</xref></tp:nomenclature><tp:treatment-sec sec-type="Type species"><title>Type species.</title><p> <italic><tp:taxon-name>Paniestichus subsolianus</tp:taxon-name></italic> Will sp. n.</p></tp:treatment-sec><tp:treatment-sec sec-type="Generic Description"><title>Generic Description.</title><p> <italic>Head</italic>. Clypeo-ocular sulci absent, clypeo-ocular region with very shallow, broad depression; mentum deeply emarginate, sides nearly parallel, paramedial pits very large, diameter nearly full length from base of tooth to base of mentum, very deeply impressed; median tooth bifid; paraglossae long, without elongate setae at apex; ligular sclerite with two subapical setae; maxillary palpifer with two basal and one medial seta; antennae filiform, with three basal segments glabrous. <italic>Thorax</italic>. Pronotum cordate, two marginal setae; pro-, meso- and metasterna with short scattered pubescence; proepisternum smooth; elytra fused, border at base, nine fully impressed striae, apicolateral plica a small vestige, externally visible, parascutellar stria long, very shallowly impressed, not continuous with stria 1, angular base of stria 1 present, parascutellar punctures absent, no discal punctures, intervals flat; hind wing reduced; anterior tarsi of male with three basal segments not expanded, ventrally glabrous, all tarsi dorsally glabrous. <italic>Abdomen</italic>. Ventrites 3-6 without transvers sulci; aedeagus (<xref ref-type="fig" rid="F15">fig. 15</xref>, teneral male and slightly damaged dissection) ostium dorsal, oriented left side up in repose; right paramere small, elongate and bluntly rounded, left elongate conchoid, rounded point at apex; female reproductive tract (<xref ref-type="fig" rid="F16">fig. 16</xref>) without dorsolateral bursal lobe, elongate spermatheca broadly attached laterally at base of common oviduct with a small pouch on bursa near base of spermatheca, spermatheca with appended gland, without duct digital diverticulum, without spermathecal gland duct diverticulum.</p><fig id="F14" position="float" orientation="portrait"><label>Figure 14.</label><caption><p> Habitus image, <italic><tp:taxon-name>Paniestichus subsolianus</tp:taxon-name></italic>, Holoytype.</p></caption><graphic xmlns:xlink="http://www.w3.org/1999/xlink" xlink:href="ZooKeys-147-337-g014.jpg" position="float" orientation="portrait" xlink:type="simple"/></fig><fig id="F15" position="float" orientation="portrait"><label>Figure 15.</label><caption><p> Male aedeagus of <italic><tp:taxon-name>Paniestichus subsolianus</tp:taxon-name></italic>. Teneral specimen <bold>A</bold> right lateral view <bold>B</bold> right paramere <bold>C</bold> left paramere.</p></caption><graphic xmlns:xlink="http://www.w3.org/1999/xlink" xlink:href="ZooKeys-147-337-g015.jpg" position="float" orientation="portrait" xlink:type="simple"/></fig><fig id="F16" position="float" orientation="portrait"><label>Figure 16.</label><caption><p> Female reproductive tract, ventral view. <italic><tp:taxon-name>Paniestichus subsolianus</tp:taxon-name></italic>, holoytype. bc. bursa copulatrix, co. common oviduct, sg. spermatheca gland, sp. spermatheca.</p></caption><graphic xmlns:xlink="http://www.w3.org/1999/xlink" xlink:href="ZooKeys-147-337-g016.jpg" position="float" orientation="portrait" xlink:type="simple"/></fig></tp:treatment-sec><tp:treatment-sec sec-type="Etymology"><title>Etymology.</title><p> <italic><tp:taxon-name>Paniestichus</tp:taxon-name></italic> is a compound word, based on the name of the type locality of the type species, Mt. Panei, and the common termination in <tp:taxon-name>Pterostichini</tp:taxon-name> –stichus. It is treated as a Latin masculine.</p></tp:treatment-sec></tp:taxon-treatment>
