# Supplementary material for: Taxonomic review of the Pterostichini and Loxandrini fauna of New Caledonia (Coleoptera, Carabidae)
Source: Zookeys. 2011 Nov 16;(147):337–97. doi: 10.3897/zookeys.147.1943 (PMC3286263; doi:10.3897/zookeys.147.1943)
Supplement: XML Treatment for Abacoleptus [file zookeys.147.1943-treatment11.xml]

<!DOCTYPE tp:taxon-treatment
  PUBLIC "-//TaxonX//DTD Taxonomic Treatment Publishing DTD v0 20100105//EN" "tax-treatment-NSO.dtd">
<tp:taxon-treatment xmlns:tp="http://www.plazi.org/taxpub"><tp:treatment-meta><mixed-citation publication-type="journal"><person-group><name><surname>Will</surname><given-names>Kipling W.</given-names></name></person-group><article-title>Taxonomic review of the Pterostichini and Loxandrini fauna of New Caledonia (Coleoptera, Carabidae)</article-title><source>Zookeys</source><day>16</day><month>11</month><year>2011</year><volume>2011</volume><issue>147</issue><fpage>337</fpage><lpage>397</lpage><pub-id pub-id-type="doi">10.3897/zookeys.147.1943</pub-id></mixed-citation></tp:treatment-meta><tp:nomenclature><label>Genus</label><tp:taxon-name>
                        <tp:taxon-name-part taxon-name-part-type="genus">Abacoleptus</tp:taxon-name-part>
                    <object-id xmlns:xlink="http://www.w3.org/1999/xlink" xlink:type="simple">http://species-id.net/wiki/Abacoleptus</object-id>
                    </tp:taxon-name><tp:taxon-authority>Fauvel, 1903:232</tp:taxon-authority><xref ref-type="fig" rid="F17">Figs 17</xref><xref ref-type="fig" rid="F18"/><xref ref-type="fig" rid="F19"/><xref ref-type="fig" rid="F20">20</xref></tp:nomenclature><tp:treatment-sec sec-type="Type species"><title>Type species.</title><p> <italic><tp:taxon-name>Abacoleptus carinatus</tp:taxon-name></italic> <xref ref-type="bibr" rid="B8">Fauvel 1903</xref>, by monotypy.</p></tp:treatment-sec><tp:treatment-sec sec-type="Description"><title>Description.</title><p> <italic>Head</italic>. Clypeo-ocular sulci moderately or shallowly impressed, straight or very slightly divergent; mentum deeply emarginate, sides very slightly divergent, p<!--PageBreak-->aramedial pits absent; median tooth bifid; paraglossae small, without elongate setae at apex; ligular sclerite with two seta on apical margin; maxillary palpifer with one basal seta; antennae filiform, with three basal segments glabrous. <italic>Thorax</italic>. Pronotum trapezoidal, widening basad, two marginal setae; prosternal process with four to six apical setae; mesosternum with two to four apical setae; metasterna glabrous; proepisternum smooth; elytra fused, bordered at base, striae 1-6 very shallowly impressed, stria 7 very shallowly impressed or absent, striae 8-9 impressed but scarcely separated from each other and somewhat difficult to discern, apicolateral plica large and visible, parascutellar stria very shallowly impressed, obscured or absent, angular base of stria 1 absent or rarely very shallowly impressed and obscured, parascutellar setigerous punctures absent, no discal punctures, interval 7 sharply carinate throughout, interval 5 sharply carinate or raised and rounded in apical third, other intervals flat or convex; hind wing reduced; anterior tarsi of male with three basal segments expanded and squamose beneath, all tarsi dorsally glabrous. <italic>Abdomen</italic>. Ventrites 3-6 without sulci; aedeagus (<xref ref-type="fig" rid="F18">Figs 18</xref>, <xref ref-type="fig" rid="F20">20</xref>) ostium dorsal, median lobe oriented left side up in repose; parameres broad, attenuate, right with long apex, left with small denticle; female reproductive tract (<xref ref-type="fig" rid="F19">fig. 19</xref>) without dorsolateral bursal lobe, elongate spermatheca broadly attached laterally at base of common oviduct, spermatheca with appended gland, spermatheca with digitiform diverticulum near base, without spermathecal gland duct diverticulum.</p><fig id="F17" position="float" orientation="portrait"><label>Figure 17.</label><caption><p> Habitus images <bold>A</bold> <italic><tp:taxon-name>Abacoleptus carinatus</tp:taxon-name></italic> <bold>B</bold> <italic><tp:taxon-name>Abacoleptus paradoxus</tp:taxon-name></italic>, holotype <bold>C</bold> <italic><tp:taxon-name>Abacoleptus curtus</tp:taxon-name></italic>, holotype.</p></caption><graphic xmlns:xlink="http://www.w3.org/1999/xlink" xlink:href="ZooKeys-147-337-g017.jpg" position="float" orientation="portrait" xlink:type="simple"/></fig><fig id="F18" position="float" orientation="portrait"><label>Figure 18.</label><caption><p> Male aedeagus of <italic><tp:taxon-name>Abacoleptus carinatus</tp:taxon-name></italic> <bold>A</bold> right lateral view <bold>B</bold> right paramere <bold>C</bold> left paramere.</p></caption><graphic xmlns:xlink="http://www.w3.org/1999/xlink" xlink:href="ZooKeys-147-337-g018.jpg" position="float" orientation="portrait" xlink:type="simple"/></fig><fig id="F19" position="float" orientation="portrait"><label>Figure 19.</label><caption><p> Female reproductive tract, ventral view. <italic><tp:taxon-name>Abacoleptus carinatus</tp:taxon-name></italic>. bc. bursa copulatrix, co. commonoviduct, spermathecal digitiform diverticula, sg. spermatheca gland, sp. spermatheca.</p></caption><graphic xmlns:xlink="http://www.w3.org/1999/xlink" xlink:href="ZooKeys-147-337-g019.jpg" position="float" orientation="portrait" xlink:type="simple"/></fig><fig id="F20" position="float" orientation="portrait"><label>Figure 20.</label><caption><p> Male aedeagus, dorsal view of blade <bold>A</bold> <italic><tp:taxon-name>Abacoleptus curtus</tp:taxon-name></italic> <bold>B</bold> <italic><tp:taxon-name>Abacoleptus carinatus</tp:taxon-name></italic>.</p></caption><graphic xmlns:xlink="http://www.w3.org/1999/xlink" xlink:href="ZooKeys-147-337-g020.jpg" position="float" orientation="portrait" xlink:type="simple"/></fig></tp:treatment-sec><tp:treatment-sec sec-type="New Caledonian species"><title>New Caledonian species.</title><p><italic><tp:taxon-name>Abacoleptus carinatus</tp:taxon-name></italic> <xref ref-type="bibr" rid="B8">Fauvel 1903</xref> [type IRSNB!]</p><p><italic><tp:taxon-name>Abacoleptus paradoxus</tp:taxon-name></italic> Heller 1916 [type MTD!]</p><p><italic><tp:taxon-name>Abacoleptus curtus</tp:taxon-name></italic>Will sp. n.</p></tp:treatment-sec><tp:treatment-sec sec-type="Exemplars of species examined"><title>Exemplars of species examined.</title><p> All three New Caledonian species.</p></tp:treatment-sec><tp:treatment-sec sec-type="Generic distribution"><title>Generic distribution.</title><p> New Caledonian precinctive.</p></tp:treatment-sec><ref-list><ref id="B8"><mixed-citation xmlns:xlink="http://www.w3.org/1999/xlink" xlink:type="simple"><person-group><name name-style="western"><surname>Fauvel</surname><given-names>A</given-names></name></person-group> (<year>1903</year>)<article-title> Faune analytique des Coléoptères de la Nouvelle-Calédonie.</article-title><source>Revue d’Entomologie </source><volume>22</volume>: <fpage>203</fpage>-<lpage>378</lpage>.</mixed-citation></ref></ref-list></tp:taxon-treatment>
