# Supplementary material for: Taxonomic review of the Pterostichini and Loxandrini fauna of New Caledonia (Coleoptera, Carabidae)
Source: Zookeys. 2011 Nov 16;(147):337–97. doi: 10.3897/zookeys.147.1943 (PMC3286263; doi:10.3897/zookeys.147.1943)
Supplement: XML Treatment for Abacoleptus curtus [file zookeys.147.1943-treatment12.xml]

<!DOCTYPE tp:taxon-treatment
  PUBLIC "-//TaxonX//DTD Taxonomic Treatment Publishing DTD v0 20100105//EN" "tax-treatment-NSO.dtd">
<tp:taxon-treatment xmlns:tp="http://www.plazi.org/taxpub"><tp:treatment-meta><mixed-citation publication-type="journal"><person-group><name><surname>Will</surname><given-names>Kipling W.</given-names></name></person-group><article-title>Taxonomic review of the Pterostichini and Loxandrini fauna of New Caledonia (Coleoptera, Carabidae)</article-title><source>Zookeys</source><day>16</day><month>11</month><year>2011</year><volume>2011</volume><issue>147</issue><fpage>337</fpage><lpage>397</lpage><pub-id pub-id-type="doi">10.3897/zookeys.147.1943</pub-id></mixed-citation></tp:treatment-meta><tp:nomenclature><tp:taxon-name>
                        <tp:taxon-name-part taxon-name-part-type="genus">Abacoleptus</tp:taxon-name-part>
                        <tp:taxon-name-part taxon-name-part-type="species">curtus</tp:taxon-name-part>
                    <object-id xmlns:xlink="http://www.w3.org/1999/xlink" xlink:type="simple">urn:lsid:zoobank.org:act:B5AFEE86-1AC3-4AB4-8254-CC8AC16A42F0</object-id>
                    <object-id xmlns:xlink="http://www.w3.org/1999/xlink" xlink:type="simple">http://species-id.net/wiki/Abacoleptus_curtus</object-id>
                    </tp:taxon-name><tp:taxon-authority>Will</tp:taxon-authority><tp:taxon-status xmlns:xlink="http://www.w3.org/1999/xlink" xlink:type="simple">sp. n.</tp:taxon-status><xref ref-type="fig" rid="F17">Figs 17C</xref><xref ref-type="fig" rid="F20">20A</xref></tp:nomenclature><tp:treatment-sec sec-type="Type Locality"><title>Type Locality.</title><p> New Caledonia, Northern Province, Aoupinie, <named-content xmlns:xlink="http://www.w3.org/1999/xlink" content-type="dwc:verbatimCoordinates" xlink:type="simple">21°11'S, 165°19'E</named-content>.</p></tp:treatment-sec><tp:treatment-sec sec-type="Type material"><title>Type material.</title><p> Holotype, male (EMEC80970), “NEW CALEDONIA 8715, 21 11Sx165 19E, Aoupinie, top camp, 2-3Nov2001, C.Burwell, G.Monteith, hand collect”, deposited MNHN. Paratype, male (EMEC80971), same data as holotype [QM].</p></tp:treatment-sec><tp:treatment-sec sec-type="Description"><title>Description.</title><p> <italic>Size</italic>. Overall length (sbl) 21.3-21.8mm, greatest width over elytra 8.3-9.0mm. <italic>Color</italic>. Dorsal and ventral surfaces black, legs, mouthparts, and antennomeres black to piceous. <italic>Luster</italic>. Dorsal surface dull, head and lateral edges of elytra contrastingly smoother and shinier, ventral surfaces moderately shiny. <italic>Iridescence</italic>. No spectral iridescence dorsally. Ventral surface of body with slight spectral iridescence laterally on abdomen and on prothorax. <italic>Head</italic>. Dorsal microsculpture with microlines hardly visible at 50x magnification, sculpticells small, forming isodiametric or slightly <!--PageBreak--><!--PageBreak--><!--PageBreak-->irregular mesh, clypeal-ocular sulci not impressed, represented as broad shallow depressions, ocular ratio 1.3, eyes small, rounded, not prominent, post-ocular small. Labrum anterior margin straight. Antennae: Overall length very long, antennomeres 8-11 reaching beyond base of pronotum, antennomeres very elongate. <italic>Thorax</italic>. Pronotum trapezoidal, base notably wider than apex, sides shallowly rounded to base, marginal bead continuous from apex to near base, base without marginal bead, hind angle right angled, anterior margin emarginate, anterior angles produced, inner basal impressions broad, shallow, not well impressed or defined, convergent, outer impression lacking, seta at hind angle in basal marginal bead, about one pore width from lateral margin. Dorsal surface dull, microsculpture visible at 50x magnification as irregular mesh. Macrosculpture densely pappilous laterally, irregularly rugose on disc. Elytral striae complete, very shallowly impressed, smooth. Parascutellar stria present, angular base of stria 1 absent. Elytra dull except for contrastingly shiny intervals 8-9, microsculpture visible at 50x as irregular mesh. Macrosculpture densely pappilous. Metacoxal sulcus straight and ended at lateral end of coxa. <italic>Abdomen</italic>. Last abdominal ventrite with narrow apical bead. Female unknown, male aedeagus (20A) narrow, with tip narrow and slightly expanded and rounded.</p><p>Etymology. The specific epithet, <italic>curtus</italic> is Latin for short, in recognition of the relatively short and broad form of these beetles is treated as an adjective.</p></tp:treatment-sec><tp:treatment-sec><!--Section generated to contain objects referenced in tp:taxon-treatment.--><fig id="F17" position="float" orientation="portrait"><label>Figure 17.</label><caption><p> Habitus images <bold>A</bold> <italic><tp:taxon-name>Abacoleptus carinatus</tp:taxon-name></italic> <bold>B</bold> <italic><tp:taxon-name>Abacoleptus paradoxus</tp:taxon-name></italic>, holotype <bold>C</bold> <italic><tp:taxon-name>Abacoleptus curtus</tp:taxon-name></italic>, holotype.</p></caption><graphic xmlns:xlink="http://www.w3.org/1999/xlink" xlink:href="ZooKeys-147-337-g017.jpg" position="float" orientation="portrait" xlink:type="simple"/></fig><fig id="F20" position="float" orientation="portrait"><label>Figure 20.</label><caption><p> Male aedeagus, dorsal view of blade <bold>A</bold> <italic><tp:taxon-name>Abacoleptus curtus</tp:taxon-name></italic> <bold>B</bold> <italic><tp:taxon-name>Abacoleptus carinatus</tp:taxon-name></italic>.</p></caption><graphic xmlns:xlink="http://www.w3.org/1999/xlink" xlink:href="ZooKeys-147-337-g020.jpg" position="float" orientation="portrait" xlink:type="simple"/></fig></tp:treatment-sec></tp:taxon-treatment>
