# Supplementary material for: Taxonomic review of the Pterostichini and Loxandrini fauna of New Caledonia (Coleoptera, Carabidae)
Source: Zookeys. 2011 Nov 16;(147):337–97. doi: 10.3897/zookeys.147.1943 (PMC3286263; doi:10.3897/zookeys.147.1943)
Supplement: XML Treatment for Platysmodes [file zookeys.147.1943-treatment13.xml]

<!DOCTYPE tp:taxon-treatment
  PUBLIC "-//TaxonX//DTD Taxonomic Treatment Publishing DTD v0 20100105//EN" "tax-treatment-NSO.dtd">
<tp:taxon-treatment xmlns:tp="http://www.plazi.org/taxpub"><tp:treatment-meta><mixed-citation publication-type="journal"><person-group><name><surname>Will</surname><given-names>Kipling W.</given-names></name></person-group><article-title>Taxonomic review of the Pterostichini and Loxandrini fauna of New Caledonia (Coleoptera, Carabidae)</article-title><source>Zookeys</source><day>16</day><month>11</month><year>2011</year><volume>2011</volume><issue>147</issue><fpage>337</fpage><lpage>397</lpage><pub-id pub-id-type="doi">10.3897/zookeys.147.1943</pub-id></mixed-citation></tp:treatment-meta><tp:nomenclature><label>Genus</label><tp:taxon-name>
                        <tp:taxon-name-part taxon-name-part-type="genus">Platysmodes</tp:taxon-name-part>
                    <object-id xmlns:xlink="http://www.w3.org/1999/xlink" xlink:type="simple">http://species-id.net/wiki/Platysmodes</object-id>
                    </tp:taxon-name><tp:taxon-authority>Fauvel, 1903:231</tp:taxon-authority><xref ref-type="fig" rid="F21">Figs 21</xref><xref ref-type="fig" rid="F22"/><xref ref-type="fig" rid="F23">23</xref></tp:nomenclature><tp:treatment-sec sec-type="Type species"><title>Type species.</title><p> <italic><tp:taxon-name>Sphodrosomus gambeyi</tp:taxon-name></italic> Fauvel 1882, by monotypy.</p></tp:treatment-sec><tp:treatment-sec sec-type="Description"><title>Description.</title><p> <italic>Head</italic>. Clypeo-ocular sulci long, well impressed, divergent; mentum emarginate, sides slightly divergent, paramedial pits moderate size, deeply impressed; median tooth bifid; paraglossae small, without elongate setae at apex; ligular sclerite with two seta on apical margin; maxillary palpifer with one basal seta; antennae filiform, with three basal segments glabrous. <italic>Thorax</italic>. Pronotum elongate cordiform, margins sinuate basad, two marginal setae; pro-, meso- and metasterna glabrous; proepisternum smooth; elytra fused, without distinct border medially at base, nine well impressed striae, very short tenth stria at level of plica, apicolateral plica large and visible, parascutellar stria short, very shallowly impressed, not connected to stria 1, angular base of stria 1 present, shallowly impressed, parascutellar punctures present at base of stria 2, no discal punctures, interval 7 sharply raised throughout its length, interval 8 slightly raised in the basal half, other intervals slightly convex becoming flatter apicad; hind wing reduced; anterior tarsi of male with three basal segments expanded and squamose beneath, all tarsi dorsally glabrous. <italic>Abdomen</italic>. Ventrites 3-6 without sulci; aedeagus (<xref ref-type="fig" rid="F22">fig. 22</xref>) ostium dorsal, oriented left side up in repose; right paramere long, tip attenuate, left short, rounded with small membranous denticle at apex; female reproductive tract (<xref ref-type="fig" rid="F23">fig. 23</xref>) without dorsolateral bursal lobe, elongate spermatheca broadly attached laterally at base of common oviduct, spermatheca wi<!--PageBreak-->th appended gland, spermatheca with digitiform diverticulum near base, without spermathecal gland duct diverticulum.</p><fig id="F21" position="float" orientation="portrait"><label>Figure 21.</label><caption><p> Habitus image, <italic><tp:taxon-name>Platysmodes gambeyi</tp:taxon-name></italic>.</p></caption><graphic xmlns:xlink="http://www.w3.org/1999/xlink" xlink:href="ZooKeys-147-337-g021.jpg" position="float" orientation="portrait" xlink:type="simple"/></fig><fig id="F22" position="float" orientation="portrait"><label>Figure 22.</label><caption><p> Male aedeagus of <italic><tp:taxon-name>Platysmodes gambeyi</tp:taxon-name></italic> <bold>A</bold> right lateral view <bold>B</bold> right paramere <bold>C</bold> left paramere.</p></caption><graphic xmlns:xlink="http://www.w3.org/1999/xlink" xlink:href="ZooKeys-147-337-g022.jpg" position="float" orientation="portrait" xlink:type="simple"/></fig><fig id="F23" position="float" orientation="portrait"><label>Figure 23.</label><caption><p> Female reproductive tract, ventral view. <italic><tp:taxon-name>Platysmodes gambeyi</tp:taxon-name></italic>, bc. bursa copulatrix, co. common oviduct, spermatheca digitiform diverticula sg. spermatheca gland, sp. spermatheca.</p></caption><graphic xmlns:xlink="http://www.w3.org/1999/xlink" xlink:href="ZooKeys-147-337-g023.jpg" position="float" orientation="portrait" xlink:type="simple"/></fig></tp:treatment-sec><tp:treatment-sec sec-type="New Caledonian species"><title>New Caledonian species.</title><p><italic><tp:taxon-name>Platysmodes gambeyi</tp:taxon-name></italic> (Fauvel 1882) [type IRSNB!]</p><p><italic>=Sphodrosomus gambeyi</italic> Fauvel 1882</p></tp:treatment-sec><tp:treatment-sec sec-type="Generic distribution"><title>Generic distribution.</title><p> New Caledonian precinctive.</p></tp:treatment-sec></tp:taxon-treatment>
