# Supplementary material for: Taxonomic review of the Pterostichini and Loxandrini fauna of New Caledonia (Coleoptera, Carabidae)
Source: Zookeys. 2011 Nov 16;(147):337–97. doi: 10.3897/zookeys.147.1943 (PMC3286263; doi:10.3897/zookeys.147.1943)
Supplement: XML Treatment for Cerabilia [file zookeys.147.1943-treatment14.xml]

<!DOCTYPE tp:taxon-treatment
  PUBLIC "-//TaxonX//DTD Taxonomic Treatment Publishing DTD v0 20100105//EN" "tax-treatment-NSO.dtd">
<tp:taxon-treatment xmlns:tp="http://www.plazi.org/taxpub"><tp:treatment-meta><mixed-citation publication-type="journal"><person-group><name><surname>Will</surname><given-names>Kipling W.</given-names></name></person-group><article-title>Taxonomic review of the Pterostichini and Loxandrini fauna of New Caledonia (Coleoptera, Carabidae)</article-title><source>Zookeys</source><day>16</day><month>11</month><year>2011</year><volume>2011</volume><issue>147</issue><fpage>337</fpage><lpage>397</lpage><pub-id pub-id-type="doi">10.3897/zookeys.147.1943</pub-id></mixed-citation></tp:treatment-meta><tp:nomenclature><label>Genus</label><tp:taxon-name>
                        <tp:taxon-name-part taxon-name-part-type="genus">Cerabilia</tp:taxon-name-part>
                    <object-id xmlns:xlink="http://www.w3.org/1999/xlink" xlink:type="simple">http://species-id.net/wiki/Cerabilia</object-id>
                    </tp:taxon-name><tp:taxon-authority>Laport de Castelnau, 1867:116</tp:taxon-authority><xref ref-type="fig" rid="F24">Figs 24</xref><xref ref-type="fig" rid="F25"/><xref ref-type="fig" rid="F26">26</xref></tp:nomenclature><tp:treatment-sec sec-type="Type species"><title>Type species.</title><p> <italic><tp:taxon-name>Cerabilia maori</tp:taxon-name></italic> Laport de Castelnau 1867, by monotypy.</p></tp:treatment-sec><tp:treatment-sec sec-type="Description"><title>Description.</title><p> <italic>Head</italic>. Clypeo-ocular sulci absent; mentum moderately emarginate, sides divergent, paramedial pits range from small and shallow to very large and deeply impressed; median tooth simple, triangular or blunt; paraglossae moderate length or short, without elongate setae at apex; ligular sclerite with two subapical setae; maxillary palpifer with one basal seta; antennae filiform, with first two segments always glabrous, pubescence starting in apical half of third segment to middle of fourth segment.</p><p><italic>Thorax</italic>. Pronotum transverse, one marginal setae near middle or with two marginal setae (two in Australian and some New Zealand species); pro-, meso- and metasterna glabrous; proepisternum smooth or deeply, longitudinally strigous; elytra fused, border at base, nine fully impressed striae, short tenth stria at level of plica in some species (some Australian species striae not impressed throughout or not impressed in basal fifth), apicolateral plica absent, parascutellar stria continuous with stria 1, angular base of stria 1 absent, parascutellar punctures present at base of stria 2, interval 3 with zero to five punctures (no discal punctures in most New Zealand and all Australian species), intervals flat or slightly convex; hind wing reduced; anterior tarsi of male with three basal segments, very slightly, somewhat or notably asymmetrically expanded, ventrally squamous, tarsi dorsally glabrous or with fine scattered setae. <italic>Abdomen</italic>. Ventrites 3-6 without transvers sulci; aedeagus (<xref ref-type="fig" rid="F25">fig. 25</xref>) ostium dorsal, oriented left side or right side up in repose; right paramere small, bluntly rounded, left conchoid, paramere form reversed in species with adeagus right side up in repose; female reproductive tract (<xref ref-type="fig" rid="F26">fig. 26</xref>) without dorsolateral bursal lobe, bursa with large dorsal sac present or absent, spermatheca small, sessile, broadly attached at base of common oviduct, spermatheca with appended gland, without spermatheca duct digital diverticulum, without elongate spermathecal gland duct diverticulum.</p><fig id="F24" position="float" orientation="portrait"><label>Figure 24.</label><caption><p> Habitus image, undescribed <italic><tp:taxon-name>Cerabilia</tp:taxon-name></italic> species “NC15”.</p></caption><graphic xmlns:xlink="http://www.w3.org/1999/xlink" xlink:href="ZooKeys-147-337-g024.jpg" position="float" orientation="portrait" xlink:type="simple"/></fig><fig id="F25" position="float" orientation="portrait"><label>Figure 25. </label><caption><p>Male aedeagus of undescribed <italic><tp:taxon-name>Cerabilia</tp:taxon-name></italic> species “NC15” <bold>A</bold> right lateral view <bold>B</bold> right paramere <bold>C</bold> left paramere.</p></caption><graphic xmlns:xlink="http://www.w3.org/1999/xlink" xlink:href="ZooKeys-147-337-g025.jpg" position="float" orientation="portrait" xlink:type="simple"/></fig><fig id="F26" position="float" orientation="portrait"><label>Figure 26.</label><caption><p> Female reproductive tract, ventral view. Undescribed <italic><tp:taxon-name>Cerabilia</tp:taxon-name></italic> species “NC15”, bc. bursa copulatrix, co. common oviduct, ds. dorsal sac of bursa, sg. spermatheca gland, sp. spermatheca.</p></caption><graphic xmlns:xlink="http://www.w3.org/1999/xlink" xlink:href="ZooKeys-147-337-g026.jpg" position="float" orientation="portrait" xlink:type="simple"/></fig></tp:treatment-sec><tp:treatment-sec sec-type="New Caledonian species"><title>New Caledonian species.</title><p> <italic><tp:taxon-name>Cerabilia</tp:taxon-name></italic> includes approximately 24 undescribed species in New Caledonia. These will be described elsewhere.</p></tp:treatment-sec><tp:treatment-sec sec-type="Exemplars of species examined"><title>Exemplars of species examined.</title><p> All New Caledonian species, all Australian species (three described in <italic><tp:taxon-name>Feronista</tp:taxon-name></italic> and 23 undescribed) and all New Zealand species (five described and 10 undescribed).</p></tp:treatment-sec><tp:treatment-sec sec-type="Generic distribution"><title>Generic distribution.</title><p> If considered congeneric with <italic><tp:taxon-name>Feronista</tp:taxon-name></italic> (see notes below), range is Australia, New Caledonia, New Zealand.</p></tp:treatment-sec><tp:treatment-sec sec-type="Notes"><title>Notes.</title><p> <italic><tp:taxon-name>Cerabilia</tp:taxon-name></italic> has been treated as an endemic genus from New Zealand and has typically been classified in <tp:taxon-name>Platynini</tp:taxon-name> (<xref ref-type="bibr" rid="B14">Lorenz 2005a</xref>, <xref ref-type="bibr" rid="B15">b</xref>, <xref ref-type="bibr" rid="B12">Larochelle and Larivière 2007</xref>). Analysis of a combination of morphological characters and DNA data place <italic><tp:taxon-name>Cerabilia</tp:taxon-name></italic> in <tp:taxon-name>Loxandrini</tp:taxon-name> as sister to, or within a clade of Australian <italic><tp:taxon-name>Feronista</tp:taxon-name></italic> (Will unpubl.). Although like platynines <italic><tp:taxon-name>Cerabilia</tp:taxon-name></italic> species lack the lateroapical elytral plica, which is present in most loxandrines, they lack the dorsal lobe of the pygidial gland reservoir (present in species of <tp:taxon-name>Platynini</tp:taxon-name>), lack the angular base of stria 1 (usually present in species of <tp:taxon-name>Platynini</tp:taxon-name>) and males in <italic><tp:taxon-name>Cerabilia</tp:taxon-name></italic> have the three basal protarsomeres slightly, to very notably asymmetrically expanded, a characteristic of nearly all loxandrines. Tentatively, I consider species in New Caledonia to be included in <italic><tp:taxon-name>Cerabilia</tp:taxon-name></italic>. A full analysis of all Australian, New Zealand and New Caledonian species and presumed outgroups is to be published elsewhere establishing the evidentiary basis for a generic classification of <tp:taxon-name>Loxandrini</tp:taxon-name>.</p></tp:treatment-sec><ref-list><ref id="B14"><mixed-citation xmlns:xlink="http://www.w3.org/1999/xlink" xlink:type="simple"><person-group><name name-style="western"><surname>Lorenz</surname><given-names>W</given-names></name></person-group> (<year>2005a</year>)<source> A Systematic List of Extant Ground Beetles of the World (Coleoptera “Geadephaga”: Trachypachidae and Carabidae, incl. Paussinae, Cicindelinae, Rhysodinae). Published by author, Tutzing.</source></mixed-citation></ref><ref id="B15"><mixed-citation xmlns:xlink="http://www.w3.org/1999/xlink" xlink:type="simple"><person-group><name name-style="western"><surname>Lorenz</surname><given-names>W</given-names></name></person-group> (<year>2005b</year>)<source> A Directory of the Scientific Names of Ground Beetles (Coleoptera “Geadephaga”: Trachypachidae and Carabidae, incl. Paussinae, Cicindelinae, Rhysodinae). Published by author, Tutzing.</source></mixed-citation></ref><ref id="B12"><mixed-citation xmlns:xlink="http://www.w3.org/1999/xlink" xlink:type="simple"><person-group><name name-style="western"><surname>Larochelle</surname><given-names>A</given-names></name><name name-style="western"><surname>Larivière</surname><given-names>M-C</given-names></name></person-group> (<year>2007</year>)<source> Carabidae (Insecta : Coleoptera): synopsis of supraspecific taxa.</source></mixed-citation></ref></ref-list></tp:taxon-treatment>
