# Supplementary material for: Taxonomic review of the Pterostichini and Loxandrini fauna of New Caledonia (Coleoptera, Carabidae)
Source: Zookeys. 2011 Nov 16;(147):337–97. doi: 10.3897/zookeys.147.1943 (PMC3286263; doi:10.3897/zookeys.147.1943)
Supplement: XML Treatment for Abacomorphus [file zookeys.147.1943-treatment15.xml]

<!DOCTYPE tp:taxon-treatment
  PUBLIC "-//TaxonX//DTD Taxonomic Treatment Publishing DTD v0 20100105//EN" "tax-treatment-NSO.dtd">
<tp:taxon-treatment xmlns:tp="http://www.plazi.org/taxpub"><tp:treatment-meta><mixed-citation publication-type="journal"><person-group><name><surname>Will</surname><given-names>Kipling W.</given-names></name></person-group><article-title>Taxonomic review of the Pterostichini and Loxandrini fauna of New Caledonia (Coleoptera, Carabidae)</article-title><source>Zookeys</source><day>16</day><month>11</month><year>2011</year><volume>2011</volume><issue>147</issue><fpage>337</fpage><lpage>397</lpage><pub-id pub-id-type="doi">10.3897/zookeys.147.1943</pub-id></mixed-citation></tp:treatment-meta><tp:nomenclature><label>Genus</label><tp:taxon-name>
                        <tp:taxon-name-part taxon-name-part-type="genus">Abacomorphus</tp:taxon-name-part>
                    <object-id xmlns:xlink="http://www.w3.org/1999/xlink" xlink:type="simple">http://species-id.net/wiki/Abacomorphus</object-id>
                    </tp:taxon-name><tp:taxon-authority>Chaudoir, 1878:14</tp:taxon-authority><xref ref-type="fig" rid="F27">Figs 27</xref><xref ref-type="fig" rid="F28"/><xref ref-type="fig" rid="F29">29</xref></tp:nomenclature><tp:treatment-sec sec-type="Type species"><title>Type species.</title><p> <italic><tp:taxon-name>Abax caledonicus</tp:taxon-name></italic> Montrouzier 1860, by monotypy.</p></tp:treatment-sec><tp:treatment-sec sec-type="Description"><title>Description.</title><p> <italic>Head</italic>. Clypeo-ocular sulci moderately or deeply impressed, nearly punctiform or sharply divergent; mentum moderately emarginate, sides divergent, paramedial pits small, clearly impressed; median tooth narrow, bifid; paraglossae long, without elongate setae at apex; ligular sclerite with two seta on apical margin; maxillary palpifer with one basal seta; antennae filiform, with three basal segments glabrous. <italic>Thorax</italic>. Pronotum quadrate, margins sinuate basad, two marginal setae; prosternal process with two to four apical setae; meso- and metasterna glabrous; proepisternum smooth; elytra fused, bordered at base, nine well impressed striae, some individuals with short, shallow tenth stria at level of plica, apicolateral plica large and visible, parascutellar stria well impressed, angular base of stria 1 absent, parascutellar setigerous punctures present at base of stria 2, no discal punctures, interval 7 sharply carinate near base, other intervals slightly or moderately convex; hind wing reduced; anterior tarsi of male with three basal segments expanded and squamose beneath, all tarsi dorsally glabrous or meso- and/or metatarsi with a few scattered setae. <italic>Abdomen</italic>. Ventrites 3-6 without sulci; aedeagus (<xref ref-type="fig" rid="F28">fig. 28</xref>) ostium dorsal, median lobe oriented left side up in repose; parameres, right attenuate with long apex, left broad, rounded; female reproductive tract (<xref ref-type="fig" rid="F29">fig. 29</xref>) without dorsolateral bursal lobe, elongate spermatheca broadly attached laterally at base of common oviduct, spermatheca with appended gland, spermatheca with digitiform diverticulum near base, without spermathecal gland duct diverticulum.</p><fig id="F27" position="float" orientation="portrait"><label>Figure 27.</label><caption><p> Habitus image, <italic><tp:taxon-name>Abacomorphus caledonicus</tp:taxon-name></italic>.</p></caption><graphic xmlns:xlink="http://www.w3.org/1999/xlink" xlink:href="ZooKeys-147-337-g027.jpg" position="float" orientation="portrait" xlink:type="simple"/></fig><fig id="F28" position="float" orientation="portrait"><label>Figure 28.</label><caption><p> Male aedeagus of <italic><tp:taxon-name>Abacomorphus caledonicus</tp:taxon-name></italic> <bold>A</bold> right lateral view <bold>B</bold> right paramere <bold>C</bold> left paramere.</p></caption><graphic xmlns:xlink="http://www.w3.org/1999/xlink" xlink:href="ZooKeys-147-337-g028.jpg" position="float" orientation="portrait" xlink:type="simple"/></fig><fig id="F29" position="float" orientation="portrait"><label>Figure 29.</label><caption><p> Female reproductive tract, ventral view. <italic><tp:taxon-name>Abacomorphus caledonicus</tp:taxon-name></italic>, bc. bursa copulatrix, co. commonoviduct, sdd. spermatheca digitiform diverticula, sg. spermatheca gland, sp. spermatheca.</p></caption><graphic xmlns:xlink="http://www.w3.org/1999/xlink" xlink:href="ZooKeys-147-337-g029.jpg" position="float" orientation="portrait" xlink:type="simple"/></fig></tp:treatment-sec><tp:treatment-sec sec-type="Exemplars of species examined"><title>Exemplars of species examined.</title><p> <italic><tp:taxon-name>Abacomorphus asperulus</tp:taxon-name></italic> and <italic><tp:taxon-name>Abacoleptus caledonicus</tp:taxon-name></italic>.</p></tp:treatment-sec><tp:treatment-sec sec-type="Generic Distribution"><title>Generic Distribution.</title><p> New Caledonian precinctiv<!--PageBreak--><!--PageBreak--><!--PageBreak-->e.</p></tp:treatment-sec><tp:treatment-sec sec-type="New Caladonian species"><title>New Caladonian species.</title><p><italic><tp:taxon-name>Abacomorphus asperulus</tp:taxon-name></italic> Fauvel 1882 [type IRSNB!]</p><p><italic><tp:taxon-name>Abacomorphus caledonicus</tp:taxon-name></italic> (Montrouzier 1860) [type MNHN]</p><p><italic>=Abax caledonicus</italic> Montrouzier 1860</p></tp:treatment-sec><tp:treatment-sec sec-type="Notes"><title>Notes.</title><p> Among the more than twenty specimens of <italic><tp:taxon-name>Abacomorphus caledonicus</tp:taxon-name></italic> I examined there is significant variation in size, color and to a lesser degree microsculpturing. However, male genitalia were very uniform. This contrasts with <italic><tp:taxon-name>Abacoleptus asperulus</tp:taxon-name></italic>, which had little variation in size and color.</p></tp:treatment-sec></tp:taxon-treatment>
