# Supplementary material for: Taxonomic review of the Pterostichini and Loxandrini fauna of New Caledonia (Coleoptera, Carabidae)
Source: Zookeys. 2011 Nov 16;(147):337–97. doi: 10.3897/zookeys.147.1943 (PMC3286263; doi:10.3897/zookeys.147.1943)
Supplement: XML Treatment for Abacophrastus [file zookeys.147.1943-treatment16.xml]

<!DOCTYPE tp:taxon-treatment
  PUBLIC "-//TaxonX//DTD Taxonomic Treatment Publishing DTD v0 20100105//EN" "tax-treatment-NSO.dtd">
<tp:taxon-treatment xmlns:tp="http://www.plazi.org/taxpub"><tp:treatment-meta><mixed-citation publication-type="journal"><person-group><name><surname>Will</surname><given-names>Kipling W.</given-names></name></person-group><article-title>Taxonomic review of the Pterostichini and Loxandrini fauna of New Caledonia (Coleoptera, Carabidae)</article-title><source>Zookeys</source><day>16</day><month>11</month><year>2011</year><volume>2011</volume><issue>147</issue><fpage>337</fpage><lpage>397</lpage><pub-id pub-id-type="doi">10.3897/zookeys.147.1943</pub-id></mixed-citation></tp:treatment-meta><tp:nomenclature><label>Genus</label><tp:taxon-name>
                        <tp:taxon-name-part taxon-name-part-type="genus">Abacophrastus</tp:taxon-name-part>
                    <object-id xmlns:xlink="http://www.w3.org/1999/xlink" xlink:type="simple">urn:lsid:zoobank.org:act:640DF22D-5256-4068-8E9E-70F24D2FE0BB</object-id>
                    <object-id xmlns:xlink="http://www.w3.org/1999/xlink" xlink:type="simple">http://species-id.net/wiki/Abacophrastus</object-id>
                    </tp:taxon-name><tp:taxon-status xmlns:xlink="http://www.w3.org/1999/xlink" xlink:type="simple">gen n.</tp:taxon-status><xref ref-type="fig" rid="F30">Figs 30</xref><xref ref-type="fig" rid="F31"/><xref ref-type="fig" rid="F32"/><xref ref-type="fig" rid="F33">33</xref></tp:nomenclature><tp:treatment-sec sec-type="Type species"><title>Type species.</title><p> <italic><tp:taxon-name>Abacophrastus millei</tp:taxon-name></italic> Will sp. n.</p></tp:treatment-sec><tp:treatment-sec sec-type="Generic Description"><title>Generic Description.</title><p> <italic>Head</italic>. Clypeo-ocular sulci moderately to deeply impressed, divergent; mentum moderately emarginate, sides divergent, paramedial pits small, clearly impressed; median tooth bifid; paraglossae small, without elongate setae at apex; ligular sclerite with two seta on apical margin; maxillary palpifer with one basal seta; antennae filiform, with three basal segments glabrous. <italic>Thorax</italic>. Pronotum quadrate, margins sinuate basad, two marginal setae; pro-, meso- and metasterna glabrous; proepisternum smooth; elytra fused, bordered at base, nine well impressed striae, some individuals with a very short tenth stria at level of plica, apicolateral plica large and visible, parascutellar stria well impressed, angular base of stria 1 absent, parascutellar setigerous punctures present at base of stria 2, no discal punctures, humeri prominent, interval 7 slightly or notably raised near base, slightly more convex than other intervals throughout its length, other intervals slightly or moderately convex; hind wing reduced; anterior tarsi of male with three basal segments expanded and squamose beneath, all tarsi dorsally with scattered long setae. <italic>Abdomen</italic>. Ventrites 3-6 without sulci; aedeagus (<xref ref-type="fig" rid="F31">Figs 31</xref>, <xref ref-type="fig" rid="F33">33</xref>) ostium dorsal, oriented left side up in repose; right paramere long, tip attenuate, left short, broader, narrowly rounded at apex; female reproductive tract (<xref ref-type="fig" rid="F32">fig. 32</xref>) without dorsolateral bursal lobe, elongate spermatheca broadly attached laterally at base of common oviduct, spermatheca with appended gland, spermatheca with very small digitiform diverticulum near base, without spermathecal gland duct diverticulum.</p><fig id="F30" position="float" orientation="portrait"><label>Figure 30.</label><caption><p> Habitus image <bold>A</bold> <italic><tp:taxon-name>Abacophrastus megalops</tp:taxon-name></italic> <bold>B</bold> <italic><tp:taxon-name>Abacophrastus bellorum</tp:taxon-name></italic>.</p></caption><graphic xmlns:xlink="http://www.w3.org/1999/xlink" xlink:href="ZooKeys-147-337-g030.jpg" position="float" orientation="portrait" xlink:type="simple"/></fig><fig id="F31" position="float" orientation="portrait"><label>Figure 31.</label><caption><p> Male aedeagus of <italic><tp:taxon-name>Abacophrastus megalops</tp:taxon-name></italic> <bold>A</bold> right lateral view <bold>B</bold> right paramere <bold>C</bold> left paramere.</p></caption><graphic xmlns:xlink="http://www.w3.org/1999/xlink" xlink:href="ZooKeys-147-337-g031.jpg" position="float" orientation="portrait" xlink:type="simple"/></fig><fig id="F32" position="float" orientation="portrait"><label>Figure 32.</label><caption><p> Female reproductive tract, ventral view. <italic><tp:taxon-name>Abacophrastus megalops</tp:taxon-name></italic>, bc. bursa copulatrix, co. common oviduct, sdd. spermatheca digitiform diverticula, sg. spermatheca gland, sp. spermatheca.</p></caption><graphic xmlns:xlink="http://www.w3.org/1999/xlink" xlink:href="ZooKeys-147-337-g032.jpg" position="float" orientation="portrait" xlink:type="simple"/></fig><fig id="F33" position="float" orientation="portrait"><label>Figure 33.</label><caption><p> Male aedeagus, dorsal view of blade for A. <italic><tp:taxon-name>Abacophrastus millei</tp:taxon-name></italic> <bold>B</bold> <italic><tp:taxon-name>Abacoleptus hobbit</tp:taxon-name></italic> <bold>C</bold> <italic><tp:taxon-name>Abacoleptus megalops</tp:taxon-name></italic> <bold>D</bold> <italic><tp:taxon-name>Abacoleptus chapes</tp:taxon-name></italic>.</p></caption><graphic xmlns:xlink="http://www.w3.org/1999/xlink" xlink:href="ZooKeys-147-337-g033.jpg" position="float" orientation="portrait" xlink:type="simple"/></fig></tp:treatment-sec><tp:treatment-sec sec-type="Etymology"><title>Etymology.</title><p> The genus is treated as Latin masculine and is a combination incorporating the Greek <italic>abaco</italic>, being broad and therefore like the genus <italic><tp:taxon-name>Abax</tp:taxon-name></italic>, and <italic>phrastos</italic> meaning “expression”. Given that these species are similar and related to <italic><tp:taxon-name>Abacomorphus</tp:taxon-name></italic> and <italic><tp:taxon-name>Abacoleptus</tp:taxon-name></italic>, the name roughly translates as yet “another expression of <italic><tp:taxon-name>Abax</tp:taxon-name></italic>.”</p></tp:treatment-sec><tp:treatment-sec sec-type="New Caldonian species"><title>New Caldonian species.</title><p><italic><tp:taxon-name>Abacophrastus millei</tp:taxon-name></italic> Will sp. n.</p><p><italic><tp:taxon-name>Abacophrastus bellorum</tp:taxon-name></italic> Will sp. n.</p><p><italic><tp:taxon-name>Abacophrastus carnifex</tp:taxon-name></italic> Will sp. n.</p><p><italic><tp:taxon-name>Abacophrastus chapes</tp:taxon-name></italic> Will sp. n.</p><p><!--PageBreak--><!--PageBreak--><!--PageBreak--><italic><tp:taxon-name>Abacophrastus hobbit</tp:taxon-name></italic> Will sp. n.</p><p><italic><tp:taxon-name>Abacophrastus megalops</tp:taxon-name></italic> Will sp. n.</p><p><italic><tp:taxon-name>Abacophrastus reflexus</tp:taxon-name></italic> Will sp. n.</p></tp:treatment-sec></tp:taxon-treatment>
