# Supplementary material for: Taxonomic review of the Pterostichini and Loxandrini fauna of New Caledonia (Coleoptera, Carabidae)
Source: Zookeys. 2011 Nov 16;(147):337–97. doi: 10.3897/zookeys.147.1943 (PMC3286263; doi:10.3897/zookeys.147.1943)
Supplement: XML Treatment for Abacophrastus millei [file zookeys.147.1943-treatment17.xml]

<!DOCTYPE tp:taxon-treatment
  PUBLIC "-//TaxonX//DTD Taxonomic Treatment Publishing DTD v0 20100105//EN" "tax-treatment-NSO.dtd">
<tp:taxon-treatment xmlns:tp="http://www.plazi.org/taxpub"><tp:treatment-meta><mixed-citation publication-type="journal"><person-group><name><surname>Will</surname><given-names>Kipling W.</given-names></name></person-group><article-title>Taxonomic review of the Pterostichini and Loxandrini fauna of New Caledonia (Coleoptera, Carabidae)</article-title><source>Zookeys</source><day>16</day><month>11</month><year>2011</year><volume>2011</volume><issue>147</issue><fpage>337</fpage><lpage>397</lpage><pub-id pub-id-type="doi">10.3897/zookeys.147.1943</pub-id></mixed-citation></tp:treatment-meta><tp:nomenclature><tp:taxon-name>
                        <tp:taxon-name-part taxon-name-part-type="genus">Abacophrastus</tp:taxon-name-part>
                        <tp:taxon-name-part taxon-name-part-type="species">millei</tp:taxon-name-part>
                    <object-id xmlns:xlink="http://www.w3.org/1999/xlink" xlink:type="simple">urn:lsid:zoobank.org:act:EC9488D5-3B66-4C0E-A53A-25443741883D</object-id>
                    <object-id xmlns:xlink="http://www.w3.org/1999/xlink" xlink:type="simple">http://species-id.net/wiki/Abacophrastus_millei</object-id>
                    </tp:taxon-name><tp:taxon-authority>Will</tp:taxon-authority><tp:taxon-status xmlns:xlink="http://www.w3.org/1999/xlink" xlink:type="simple">sp. n.</tp:taxon-status><xref ref-type="fig" rid="F33">Fig. 33A</xref></tp:nomenclature><tp:treatment-sec sec-type="Type locality"><title>Type locality.</title><p> New Caledonia, Southern Province, Col d’Amieu <named-content xmlns:xlink="http://www.w3.org/1999/xlink" content-type="dwc:verbatimCoordinates" xlink:type="simple">21°34'29"S, 165°45'19"E</named-content>, 510m.</p></tp:treatment-sec><tp:treatment-sec sec-type="Type material"><title>Type material.</title><p> Holotype, male (EMEC80965), “21°34'29"S/165°45'19"E, NEW CALEDONIA:Prov. Sud, Col d’Amieu, 510m. 16.iii.2007 K.Will, leaf litter, logs”, deposited MNHN. Paratype, “21°35'11"S/165°46'30"E, NEW CALEDONIA:Pro<!--PageBreak--><!--PageBreak-->v. Sud, Col d’Amieu, 485m. 14.iii.2007 K.Will, ex leaf litter”, female (EMEC80962) (teneral) [EMEC].</p></tp:treatment-sec><tp:treatment-sec sec-type="Description"><title>Description.</title><p> <italic>Size</italic>. Overall length (sbl) 9.0-9.1mm, greatest width over elytra 3.4-3.5mm.</p><p><italic>Color</italic>. Dorsal and ventral surfaces black, legs, mouthparts, and antennae very slightly paler than ventral surface of body, piceous. <italic>Luster</italic>. Dorsal and ventral surfaces shiny.</p><p><italic>Iridescence</italic>. Elytra and ventral surface of body with moderate spectral iridescence.</p><p><italic>Head</italic>. Dorsal microsculpture with microlines visible at 50x magnification, sculpticells isodiametric or slightly irregular, forming mesh, clypeal-ocular sulci very broad and scarcely impressed, ocular ratio 1.5-1.6, eyes average size for genus, rounded flat, not prominent, post-ocular orbits large. Labrum broadly emarginate. Antennae: Overall length moderately long, just reaching beyond base of pronotum, antennomeres 5-11 moderately elongate. <italic>Thorax</italic>. Pronotum nearly quadrate, sides evenly rounded in apical 3/4 and then sinuate and straight to base, marginal bead continuous from apex to sinuation then broadening and not delimited medially, hind angle slightly explanate, rounded but nearly right-angled, anterior margin slightly emarginate, anterior angles moderately produced, inner basal impressions linear, slightly divergent and well impressed, outer impression lacking, seta at hind angle well forward of basal margin, about half length of straight portion of margin and nearly as distant from lateral margin. Dorsal surface shiny, microsculpture scarcely visible as irregular mesh of microlines at 50x magnification. Elytral striae complete, well impressed and impunctate. Elytra shiny, microsculpture readily visible at 50x as stretched mesh of microlines. Metacoxal sulcus straight and ended well before lateral end of coxa. <italic>Abdomen</italic>. Last abdominal ventrite with narrow, light apical bead. Male aedeagus tip elongate with simply rounded point.</p></tp:treatment-sec><tp:treatment-sec sec-type="Etymology"><title>Etymology.</title><p> The specific epithet is a noun in the genitive that honors Christian Mille of the Institut Agronomique néo-Calédonien.</p></tp:treatment-sec><tp:treatment-sec><!--Section generated to contain objects referenced in tp:taxon-treatment.--><fig id="F33" position="float" orientation="portrait"><label>Figure 33.</label><caption><p> Male aedeagus, dorsal view of blade for A. <italic><tp:taxon-name>Abacophrastus millei</tp:taxon-name></italic> <bold>B</bold> <italic><tp:taxon-name>Abacoleptus hobbit</tp:taxon-name></italic> <bold>C</bold> <italic><tp:taxon-name>Abacoleptus megalops</tp:taxon-name></italic> <bold>D</bold> <italic><tp:taxon-name>Abacoleptus chapes</tp:taxon-name></italic>.</p></caption><graphic xmlns:xlink="http://www.w3.org/1999/xlink" xlink:href="ZooKeys-147-337-g033.jpg" position="float" orientation="portrait" xlink:type="simple"/></fig></tp:treatment-sec></tp:taxon-treatment>
