# Supplementary material for: Taxonomic review of the Pterostichini and Loxandrini fauna of New Caledonia (Coleoptera, Carabidae)
Source: Zookeys. 2011 Nov 16;(147):337–97. doi: 10.3897/zookeys.147.1943 (PMC3286263; doi:10.3897/zookeys.147.1943)
Supplement: XML Treatment for Abacophrastus chapes [file zookeys.147.1943-treatment18.xml]

<!DOCTYPE tp:taxon-treatment
  PUBLIC "-//TaxonX//DTD Taxonomic Treatment Publishing DTD v0 20100105//EN" "tax-treatment-NSO.dtd">
<tp:taxon-treatment xmlns:tp="http://www.plazi.org/taxpub"><tp:treatment-meta><mixed-citation publication-type="journal"><person-group><name><surname>Will</surname><given-names>Kipling W.</given-names></name></person-group><article-title>Taxonomic review of the Pterostichini and Loxandrini fauna of New Caledonia (Coleoptera, Carabidae)</article-title><source>Zookeys</source><day>16</day><month>11</month><year>2011</year><volume>2011</volume><issue>147</issue><fpage>337</fpage><lpage>397</lpage><pub-id pub-id-type="doi">10.3897/zookeys.147.1943</pub-id></mixed-citation></tp:treatment-meta><tp:nomenclature><tp:taxon-name>
                        <tp:taxon-name-part taxon-name-part-type="genus">Abacophrastus</tp:taxon-name-part>
                        <tp:taxon-name-part taxon-name-part-type="species">chapes</tp:taxon-name-part>
                    <object-id xmlns:xlink="http://www.w3.org/1999/xlink" xlink:type="simple">urn:lsid:zoobank.org:act:0FB19F1F-6A0E-47FA-9BF1-6DC136476A3C</object-id>
                    <object-id xmlns:xlink="http://www.w3.org/1999/xlink" xlink:type="simple">http://species-id.net/wiki/Abacophrastus_chapes</object-id>
                    </tp:taxon-name><tp:taxon-authority>Will</tp:taxon-authority><tp:taxon-status xmlns:xlink="http://www.w3.org/1999/xlink" xlink:type="simple">sp. n.</tp:taxon-status><xref ref-type="fig" rid="F33">Fig. 33D</xref></tp:nomenclature><tp:treatment-sec sec-type="Type locality"><title>Type locality.</title><p> New Caledonia, Northern Province, Poindimié, Village de Napoémien.</p></tp:treatment-sec><tp:treatment-sec sec-type="Type material"><title>Type material.</title><p> Holotype, male (EMEC10003808), “NEW CALEDONIA Poindimie 100m V.of Nepoemien 14 Jan 1979 A.Renevier”, deposited MNHN.</p></tp:treatment-sec><tp:treatment-sec sec-type="Description"><title>Description.</title><p> <italic>Size</italic>. Overall length (sbl) 13.6 mm, greatest width over elytra 5.1mm.</p><p><italic>Color</italic>. Dorsal and ventral surfaces black with a distinct blue reflex, legs, mouthparts, and antennae black, concolorous with ventral surface of body. <italic>Luster</italic>. Dorsal and ventral surfaces shiny. <italic>Iridescence</italic>. Elytra and ventral surface of body without spectral iridescence. <italic>Head</italic>. Dorsal microsculpture with microlines scarcely visible at 50x magnification, sculpticells slightly irregular, forming mesh, clypeal-ocular sulci very short, well impressed, ocular ratio 1.5, eyes average size for genus, rounded moderately prominent, post-ocular orbits large. Labrum broadly emarginate. Antennae: Type is damaged, with only 4 basal antenomeres so length unknown. <italic>Thorax</italic>. Pronotum nearly quadrate, sides scarcely rounded, with only a very slight sinuation near base, marginal bead continuous from apex to near hind angle, hind angle scarcely explanate, rounded and slightly obtuse angle, anterior margin slightly emarginate, anterior angles moderately produced, inner basal impressions linear, slightly divergent and well impressed, outer impression lacking, seta at hind angle well forward of basal margin, about half length of straight portion of margin and nearly as distant from lateral margin. Dorsal surface shiny, microsculpture scarcely visible as irregular mesh of microlines at 50x magnification. Elytral striae complete, well impressed and impunctate. Elytra shiny, microsculpture hardly visible at 50x as stretched mesh of microlines. Metacoxal sulcus straight and ended well before lateral end of coxa. <italic>Abdomen</italic>. Last abdominal ventrite with narrow, light apical bead. Male aedeagus tip elongate with subapical constriction and dorso-ventrally thin, flat point.</p></tp:treatment-sec><tp:treatment-sec sec-type="Etymology"><title>Etymology.</title><p> The specific epithet, <italic>chapes</italic>, is the terms for the rounded metal tip of the scabbard for a sword and refers to the form of the tip of the male adeagus in this species. It is treated as a noun in the nominative singular standing in apposition.</p></tp:treatment-sec><tp:treatment-sec><!--Section generated to contain objects referenced in tp:taxon-treatment.--><fig id="F33" position="float" orientation="portrait"><label>Figure 33.</label><caption><p> Male aedeagus, dorsal view of blade for A. <italic><tp:taxon-name>Abacophrastus millei</tp:taxon-name></italic> <bold>B</bold> <italic><tp:taxon-name>Abacoleptus hobbit</tp:taxon-name></italic> <bold>C</bold> <italic><tp:taxon-name>Abacoleptus megalops</tp:taxon-name></italic> <bold>D</bold> <italic><tp:taxon-name>Abacoleptus chapes</tp:taxon-name></italic>.</p></caption><graphic xmlns:xlink="http://www.w3.org/1999/xlink" xlink:href="ZooKeys-147-337-g033.jpg" position="float" orientation="portrait" xlink:type="simple"/></fig></tp:treatment-sec></tp:taxon-treatment>
