# Supplementary material for: Taxonomic review of the Pterostichini and Loxandrini fauna of New Caledonia (Coleoptera, Carabidae)
Source: Zookeys. 2011 Nov 16;(147):337–97. doi: 10.3897/zookeys.147.1943 (PMC3286263; doi:10.3897/zookeys.147.1943)
Supplement: XML Treatment for Abacophrastus carnifex [file zookeys.147.1943-treatment19.xml]

<!DOCTYPE tp:taxon-treatment
  PUBLIC "-//TaxonX//DTD Taxonomic Treatment Publishing DTD v0 20100105//EN" "tax-treatment-NSO.dtd">
<tp:taxon-treatment xmlns:tp="http://www.plazi.org/taxpub"><tp:treatment-meta><mixed-citation publication-type="journal"><person-group><name><surname>Will</surname><given-names>Kipling W.</given-names></name></person-group><article-title>Taxonomic review of the Pterostichini and Loxandrini fauna of New Caledonia (Coleoptera, Carabidae)</article-title><source>Zookeys</source><day>16</day><month>11</month><year>2011</year><volume>2011</volume><issue>147</issue><fpage>337</fpage><lpage>397</lpage><pub-id pub-id-type="doi">10.3897/zookeys.147.1943</pub-id></mixed-citation></tp:treatment-meta><tp:nomenclature><tp:taxon-name>
                        <tp:taxon-name-part taxon-name-part-type="genus">Abacophrastus</tp:taxon-name-part>
                        <tp:taxon-name-part taxon-name-part-type="species">carnifex</tp:taxon-name-part>
                    <object-id xmlns:xlink="http://www.w3.org/1999/xlink" xlink:type="simple">urn:lsid:zoobank.org:act:4D4B1E11-61FB-4391-9EC7-C0E707970FB1</object-id>
                    <object-id xmlns:xlink="http://www.w3.org/1999/xlink" xlink:type="simple">http://species-id.net/wiki/Abacophrastus_carnifex</object-id>
                    </tp:taxon-name><tp:taxon-authority>Will</tp:taxon-authority><tp:taxon-status xmlns:xlink="http://www.w3.org/1999/xlink" xlink:type="simple">sp. n.</tp:taxon-status></tp:nomenclature><tp:treatment-sec sec-type="Type locality"><title>Type locality.</title><p> New Caledonia, Southern Province, Mt. Humboldt, 1330m.<!--PageBreak--></p></tp:treatment-sec><tp:treatment-sec sec-type="Type material"><title>Type material.</title><p> Holotype, female (EMEC80966), “Nouvelle Calédonie m 1330. M. Humboldt for. Mousse 15.II.2006, P.M. Giachino leg.”, deposited MNHN.</p></tp:treatment-sec><tp:treatment-sec sec-type="Description"><title>Description.</title><p> <italic>Size</italic>. Overall length (sbl) 11.9mm, greatest width over elytra 4.7mm.</p><p><italic>Color</italic>. Dorsal and ventral surfaces black, legs, mouthparts, and antennae black to piceous. <italic>Luster</italic>. Dorsal and ventral surfaces shiny. <italic>Iridescence</italic>. Elytra and ventral surface of body with slight spectral iridescence. <italic>Head</italic>. Dorsal microsculpture with microlines visible at 50x magnification, sculpticells isodiametric or slightly irregular, forming mesh, clypeal-ocular sulci impressed, short, linear, ocular ratio 1.4, eyes average size for genus, rounded moderately prominent, post-ocular orbits large. Labrum broadly emarginate. Antennae: Overall length long, antennomeres 10-11 reaching beyond base of pronotum, antennomeres 5-11 elongate. <italic>Thorax</italic>. Pronotum nearly quadrate, sides evenly rounded in apical 3/4 and then sinuate and straight to base, marginal bead continuous from apex to sinuation then broadening and not delimited medially, hind angle slightly explanate, rounded but nearly right-angled, anterior margin slightly emarginate, anterior angles moderately produced, inner basal impressions linear, slightly divergent and well impressed, outer impression lacking, seta at hind angle well forward of basal margin, about half length of straight portion of margin and nearly as distant from lateral margin. Dorsal surface shiny, microsculpture hardly visible as irregular mesh of microlines at 50x magnification. Elytral striae complete, impunctate, shallowly impressed, except laterally and apically. Stria 6 evanescent near base, not reaching basal margin. Elytra moderately shiny, microsculpture scarcely visible at 50x as stretched mesh of microlines. Metacoxal sulcus straight and ended well before lateral end of coxa. <italic>Abdomen</italic>. Last abdominal ventrite with narrow, light apical bead. Female tract not studied, male unknown.</p></tp:treatment-sec><tp:treatment-sec sec-type="Etymology"><title>Etymology.</title><p> The specific epithet is <italic>carnifex</italic>, Latin for the “executioner” and is treated as a noun in the nominative singular standing in apposition.</p></tp:treatment-sec></tp:taxon-treatment>
