# Supplementary material for: Taxonomic review of the Pterostichini and Loxandrini fauna of New Caledonia (Coleoptera, Carabidae)
Source: Zookeys. 2011 Nov 16;(147):337–97. doi: 10.3897/zookeys.147.1943 (PMC3286263; doi:10.3897/zookeys.147.1943)
Supplement: XML Treatment for Abacophrastus megalops [file zookeys.147.1943-treatment21.xml]

<!DOCTYPE tp:taxon-treatment
  PUBLIC "-//TaxonX//DTD Taxonomic Treatment Publishing DTD v0 20100105//EN" "tax-treatment-NSO.dtd">
<tp:taxon-treatment xmlns:tp="http://www.plazi.org/taxpub"><tp:treatment-meta><mixed-citation publication-type="journal"><person-group><name><surname>Will</surname><given-names>Kipling W.</given-names></name></person-group><article-title>Taxonomic review of the Pterostichini and Loxandrini fauna of New Caledonia (Coleoptera, Carabidae)</article-title><source>Zookeys</source><day>16</day><month>11</month><year>2011</year><volume>2011</volume><issue>147</issue><fpage>337</fpage><lpage>397</lpage><pub-id pub-id-type="doi">10.3897/zookeys.147.1943</pub-id></mixed-citation></tp:treatment-meta><tp:nomenclature><tp:taxon-name>
                        <tp:taxon-name-part taxon-name-part-type="genus">Abacophrastus</tp:taxon-name-part>
                        <tp:taxon-name-part taxon-name-part-type="species">megalops</tp:taxon-name-part>
                    <object-id xmlns:xlink="http://www.w3.org/1999/xlink" xlink:type="simple">urn:lsid:zoobank.org:act:C31CF376-7F63-4A91-8122-A61094ED7150</object-id>
                    <object-id xmlns:xlink="http://www.w3.org/1999/xlink" xlink:type="simple">http://species-id.net/wiki/Abacophrastus_megalops</object-id>
                    </tp:taxon-name><tp:taxon-authority>Will</tp:taxon-authority><tp:taxon-status xmlns:xlink="http://www.w3.org/1999/xlink" xlink:type="simple">sp. n.</tp:taxon-status><xref ref-type="fig" rid="F30">Figs 30</xref><xref ref-type="fig" rid="F31"/><xref ref-type="fig" rid="F32">32</xref><xref ref-type="fig" rid="F3">33C</xref></tp:nomenclature><tp:treatment-sec sec-type="Type locality"><title>Type locality.</title><p> New Caledonia, Southern Province, Mt. Koghis, 700m, <named-content xmlns:xlink="http://www.w3.org/1999/xlink" content-type="dwc:verbatimCoordinates" xlink:type="simple">22°10'28"S, 166°30'48"E</named-content>.</p></tp:treatment-sec><tp:treatment-sec sec-type="Type material"><title>Type material.</title><p> Holotype, female (EMEC80964), “22°10'28"S/166°30'48"E, NEW CALEDONIA, Prov. Sud, Mt. Koghis, 700m el. Coll. K.Will, 12.iii.2007, headlamp search”, deposited MNHN. Paratypes, same data as holotype, 1 female (teneral), 1 male (EMEC80963) (disarticulated, stored in EtOH) [EMEC]</p></tp:treatment-sec><tp:treatment-sec sec-type="Description"><title>Description.</title><p> <italic>Size</italic>. Overall length (sbl) 10.6-11.0mm, greatest width over elytra 4.0-4.2mm. <italic>Color</italic>. Dorsal and ventral surfaces black, legs, mouthparts, and antennomeres 1-5 black to piceous, antennomeres 6-11 paler, slightly infuscated. Dorsally with very slight metallic purple reflex, more evident on head and pronotum. <italic>Luster</italic>. Dorsal<!--PageBreak--> surface very shiny, ventral surface moderately shiny. <italic>Iridescence</italic>. Elytra with distinct spectral iridescence. Ventral surface of body with slight spectral iridescence.</p><p><italic>Head</italic>. Dorsal microsculpture with microlines visible at 50x magnification, sculpticells isodiametric or slightly irregular, forming mesh, clypeal-ocular sulci impressed, short, divergent, arcuate, ocular ratio 1.5-1.6, eyes large for genus, rounded, moderately prominent, post-ocular orbits relatively small. Labrum broadly emarginate. Antennae: Overall length long, antennomeres 10-11 reaching beyond base of pronotum, antennomeres 5-11 elongate. <italic>Thorax</italic>. Pronotum quadrate, sides shallowly rounded in apical 3/4 and then slightly sinuate and straight to base, marginal bead continuous from apex to near base there ended at level of seta, hind angle scarcely explanate, rounded, but about right angled, anterior margin slightly emarginate, anterior angles moderately produced, inner basal impressions linear, well impressed, slightly divergent, outer impression lacking, seta at hind angle well forward of basal margin, about one half length of straight portion of margin and about 3/4 this length distant from lateral margin. Dorsal surface shiny, microsculpture of irregular mesh of microlines hardly visible at 50x magnification. Elytral striae complete, impunctate, shallowly impressed except laterally and apically. Elytra shiny, microsculpture scarcely visible at 50x as stretched mesh of microlines. Metacoxal sulcus straight and ended well before lateral end of coxa. <italic>Abdomen</italic>. Last abdominal ventrite with narrow, light apical bead. Male aedeagus (<xref ref-type="fig" rid="F31">Figs 31</xref>, <xref ref-type="fig" rid="F33">33C</xref>) tip roundly and narrowly deltoid.</p></tp:treatment-sec><tp:treatment-sec sec-type="Etymology"><title>Etymology.</title><p> The specific epithet is a compound word from the Greek, <italic>megas</italic> (large) and <italic>ops</italic> (eyes), referring to the large eyes in this species. It is treated as an adjective in the nominative singular.</p></tp:treatment-sec><tp:treatment-sec><!--Section generated to contain objects referenced in tp:taxon-treatment.--><fig id="F30" position="float" orientation="portrait"><label>Figure 30.</label><caption><p> Habitus image <bold>A</bold> <italic><tp:taxon-name>Abacophrastus megalops</tp:taxon-name></italic> <bold>B</bold> <italic><tp:taxon-name>Abacophrastus bellorum</tp:taxon-name></italic>.</p></caption><graphic xmlns:xlink="http://www.w3.org/1999/xlink" xlink:href="ZooKeys-147-337-g030.jpg" position="float" orientation="portrait" xlink:type="simple"/></fig><fig id="F31" position="float" orientation="portrait"><label>Figure 31.</label><caption><p> Male aedeagus of <italic><tp:taxon-name>Abacophrastus megalops</tp:taxon-name></italic> <bold>A</bold> right lateral view <bold>B</bold> right paramere <bold>C</bold> left paramere.</p></caption><graphic xmlns:xlink="http://www.w3.org/1999/xlink" xlink:href="ZooKeys-147-337-g031.jpg" position="float" orientation="portrait" xlink:type="simple"/></fig><fig id="F32" position="float" orientation="portrait"><label>Figure 32.</label><caption><p> Female reproductive tract, ventral view. <italic><tp:taxon-name>Abacophrastus megalops</tp:taxon-name></italic>, bc. bursa copulatrix, co. common oviduct, sdd. spermatheca digitiform diverticula, sg. spermatheca gland, sp. spermatheca.</p></caption><graphic xmlns:xlink="http://www.w3.org/1999/xlink" xlink:href="ZooKeys-147-337-g032.jpg" position="float" orientation="portrait" xlink:type="simple"/></fig><fig id="F3" position="float" orientation="portrait"><label>Figure 3.</label><caption><p> Female reproductive tract, ventral view. <italic><tp:taxon-name>Platycaelus melliei</tp:taxon-name></italic>. bc. bursa copulatrix, co. common oviduct, dl. dorsal lobe of bursa, sg. spermatheca gland sp. spermatheca.</p></caption><graphic xmlns:xlink="http://www.w3.org/1999/xlink" xlink:href="ZooKeys-147-337-g003.jpg" position="float" orientation="portrait" xlink:type="simple"/></fig><fig id="F33" position="float" orientation="portrait"><label>Figure 33.</label><caption><p> Male aedeagus, dorsal view of blade for A. <italic><tp:taxon-name>Abacophrastus millei</tp:taxon-name></italic> <bold>B</bold> <italic><tp:taxon-name>Abacoleptus hobbit</tp:taxon-name></italic> <bold>C</bold> <italic><tp:taxon-name>Abacoleptus megalops</tp:taxon-name></italic> <bold>D</bold> <italic><tp:taxon-name>Abacoleptus chapes</tp:taxon-name></italic>.</p></caption><graphic xmlns:xlink="http://www.w3.org/1999/xlink" xlink:href="ZooKeys-147-337-g033.jpg" position="float" orientation="portrait" xlink:type="simple"/></fig></tp:treatment-sec></tp:taxon-treatment>
