# Supplementary material for: Taxonomic review of the Pterostichini and Loxandrini fauna of New Caledonia (Coleoptera, Carabidae)
Source: Zookeys. 2011 Nov 16;(147):337–97. doi: 10.3897/zookeys.147.1943 (PMC3286263; doi:10.3897/zookeys.147.1943)
Supplement: XML Treatment for Abacophrastus bellorum [file zookeys.147.1943-treatment22.xml]

<!DOCTYPE tp:taxon-treatment
  PUBLIC "-//TaxonX//DTD Taxonomic Treatment Publishing DTD v0 20100105//EN" "tax-treatment-NSO.dtd">
<tp:taxon-treatment xmlns:tp="http://www.plazi.org/taxpub"><tp:treatment-meta><mixed-citation publication-type="journal"><person-group><name><surname>Will</surname><given-names>Kipling W.</given-names></name></person-group><article-title>Taxonomic review of the Pterostichini and Loxandrini fauna of New Caledonia (Coleoptera, Carabidae)</article-title><source>Zookeys</source><day>16</day><month>11</month><year>2011</year><volume>2011</volume><issue>147</issue><fpage>337</fpage><lpage>397</lpage><pub-id pub-id-type="doi">10.3897/zookeys.147.1943</pub-id></mixed-citation></tp:treatment-meta><tp:nomenclature><tp:taxon-name>
                        <tp:taxon-name-part taxon-name-part-type="genus">Abacophrastus</tp:taxon-name-part>
                        <tp:taxon-name-part taxon-name-part-type="species">bellorum</tp:taxon-name-part>
                    <object-id xmlns:xlink="http://www.w3.org/1999/xlink" xlink:type="simple">urn:lsid:zoobank.org:act:2861B458-814A-4AE9-BFFF-FA08F8A5E6F2</object-id>
                    <object-id xmlns:xlink="http://www.w3.org/1999/xlink" xlink:type="simple">http://species-id.net/wiki/Abacophrastus_bellorum</object-id>
                    </tp:taxon-name><tp:taxon-authority>Will</tp:taxon-authority><tp:taxon-status xmlns:xlink="http://www.w3.org/1999/xlink" xlink:type="simple">sp. n.</tp:taxon-status><xref ref-type="fig" rid="F30">Fig. 30B</xref></tp:nomenclature><tp:treatment-sec sec-type="Type locality"><title>Type locality.</title><p> New Caledonia, Northern Province, Mt. Taom summit, 960m, <named-content xmlns:xlink="http://www.w3.org/1999/xlink" content-type="dwc:verbatimCoordinates" xlink:type="simple">20°47'S, 164°35'E</named-content>.</p></tp:treatment-sec><tp:treatment-sec sec-type="Type material"><title>Type material.</title><p> Holotype, female (EMEC200674), “NEW CALEDONIA 11965, 20°47'Sx164°35'E, 960m, Mt. Taom summit, Site 3, 7Dec2004, G.Monteith, dung pitfall, rainforest”, deposited MNHN. Paratype, same data as holotype, 1 female (EMEC200675) [QM].</p></tp:treatment-sec><tp:treatment-sec sec-type="Description"><title>Description.</title><p> <italic>Size</italic>. Overall length (sbl) 13.8-14.3mm, greatest width over elytra 5.3mm. <italic>Color</italic>. Dorsal and ventral surfaces black, legs, mouthparts, and antennomeres 1-4 black to piceous, 5 infuscated, antennomeres 6-11 paler. Dorsally with very slight metallic purple reflex, more evident on head and pronotum. <italic>Luster</italic>. Dorsal surface shiny, ventral surface slightly duller. <italic>Iridescence</italic>. Elytra with slight spectral iridescence. Ventral <!--PageBreak-->surface of body with very slight spectral iridescence. <italic>Head</italic>. Dorsal microsculpture with microlines scarcely visible at 50x magnification, sculpticells isodiametric or slightly irregular, forming mesh, clypeal-ocular sulci impressed, short, divergent, arcuate, ocular ratio 1.44, eyes typical for genus, rounded, moderately prominent, post-ocular orbits relatively small. Labrum broadly emarginate. Antennae: Overall length long, antennomeres 10-11 reaching beyond base of pronotum, antennomeres 5-11 elongate. <italic>Thorax</italic>. Pronotum narrow quadrate, sides shallowly rounded in apical 3/4 and then clearly sinuate and straight to base, marginal bead continuous from apex to near base there ended at level of seta, hind angle explanate, rounded, but about right angled, anterior margin emarginate, anterior angles moderately produced, inner basal impressions linear, well impressed, slightly divergent, outer impression lacking, seta near hind angle well forward of basal margin, about one half length of straight portion of margin and about 3/4 this length distant from lateral margin. Dorsal surface shiny, microsculpture of irregular mesh of microlines hardly visible at 50x magnification. Elytral striae complete, impunctate, well impressed. Elytra shiny, microsculpture scarcely visible at 50x as stretched mesh of microlines. Metacoxal sulcus straight and ended well before lateral end of coxa. <italic>Abdomen</italic>. Last abdominal ventrite with narrow, light apical bead. Male unknown.</p></tp:treatment-sec><tp:treatment-sec sec-type="Etymology"><title>Etymology.</title><p> The specific epithet, a noun in the genitive case, honors Ross and Joyce Bell and their exceptional contribution to entomology and the study of <tp:taxon-name>Carabidae</tp:taxon-name>.</p></tp:treatment-sec><tp:treatment-sec><!--Section generated to contain objects referenced in tp:taxon-treatment.--><fig id="F30" position="float" orientation="portrait"><label>Figure 30.</label><caption><p> Habitus image <bold>A</bold> <italic><tp:taxon-name>Abacophrastus megalops</tp:taxon-name></italic> <bold>B</bold> <italic><tp:taxon-name>Abacophrastus bellorum</tp:taxon-name></italic>.</p></caption><graphic xmlns:xlink="http://www.w3.org/1999/xlink" xlink:href="ZooKeys-147-337-g030.jpg" position="float" orientation="portrait" xlink:type="simple"/></fig></tp:treatment-sec></tp:taxon-treatment>
