# Supplementary material for: Taxonomic review of the Pterostichini and Loxandrini fauna of New Caledonia (Coleoptera, Carabidae)
Source: Zookeys. 2011 Nov 16;(147):337–97. doi: 10.3897/zookeys.147.1943 (PMC3286263; doi:10.3897/zookeys.147.1943)
Supplement: XML Treatment for Abacophrastus reflexus [file zookeys.147.1943-treatment23.xml]

<!DOCTYPE tp:taxon-treatment
  PUBLIC "-//TaxonX//DTD Taxonomic Treatment Publishing DTD v0 20100105//EN" "tax-treatment-NSO.dtd">
<tp:taxon-treatment xmlns:tp="http://www.plazi.org/taxpub"><tp:treatment-meta><mixed-citation publication-type="journal"><person-group><name><surname>Will</surname><given-names>Kipling W.</given-names></name></person-group><article-title>Taxonomic review of the Pterostichini and Loxandrini fauna of New Caledonia (Coleoptera, Carabidae)</article-title><source>Zookeys</source><day>16</day><month>11</month><year>2011</year><volume>2011</volume><issue>147</issue><fpage>337</fpage><lpage>397</lpage><pub-id pub-id-type="doi">10.3897/zookeys.147.1943</pub-id></mixed-citation></tp:treatment-meta><tp:nomenclature><tp:taxon-name>
                        <tp:taxon-name-part taxon-name-part-type="genus">Abacophrastus</tp:taxon-name-part>
                        <tp:taxon-name-part taxon-name-part-type="species">reflexus</tp:taxon-name-part>
                    <object-id xmlns:xlink="http://www.w3.org/1999/xlink" xlink:type="simple">urn:lsid:zoobank.org:act:BDBDBBD1-5C6F-4F64-A399-EA0FC298E109</object-id>
                    <object-id xmlns:xlink="http://www.w3.org/1999/xlink" xlink:type="simple">http://species-id.net/wiki/Euryabax</object-id>
                    </tp:taxon-name><tp:taxon-authority>Will</tp:taxon-authority><tp:taxon-status xmlns:xlink="http://www.w3.org/1999/xlink" xlink:type="simple">sp. n.</tp:taxon-status></tp:nomenclature><tp:treatment-sec sec-type="Type Locality"><title>Type Locality.</title><p> New Caledonia, Northern Province, Me Maoya camp, 1150m, <named-content xmlns:xlink="http://www.w3.org/1999/xlink" content-type="dwc:verbatimCoordinates" xlink:type="simple">21°22'S, 165°20'E</named-content>.</p></tp:treatment-sec><tp:treatment-sec sec-type="Type material"><title>Type material.</title><p> Holotype, female (EMEC200676), “NEW CALEDONIA 11161, 21°22'Sx165°20'E, Me Maoya camp, 1150m, 11-13Nov 2002, hand coll. Burwell, Monteith &amp; Wright”, deposited MNHN.</p></tp:treatment-sec><tp:treatment-sec sec-type="Description"><title>Description.</title><p> <italic>Size</italic>. Overall length (sbl) 13.7mm, greatest width over elytra 5.4mm. <italic>Color</italic>. Dorsal and ventral surfaces black, legs, mouthparts, and antennomeres 1-3 black to piceous, antennomeres 4-11 paler, slightly infuscated. Dorsally with slight metallic purple reflex. <italic>Luster</italic>. Dorsal surface shiny, ventral surface slightly duller. <italic>Iridescence</italic>. Elytra with spectral iridescence. Ventral surface of body without spectral iridescence except slightly so on proepisternum. <italic>Head</italic>. Dorsal microsculpture with scarcely microlines visible at 50x magnification, sculpticells isodiametric or slightly irregular, forming mesh, clypeal-ocular sulci impressed, short, linear, divergent, ocular ratio 1.42, eyes typical for genus, rounded, moderately prominent, post-ocular orbits relatively small. Labrum broadly emarginate. Antennae: Overall length long, antennomeres 10-11 reaching beyond base of pronotum, antennomeres 5-11 elongate. <italic>Thorax</italic>. Pronotum quadrate, sides shallowly rounded in apical 3/4 and then slightly sinuate to base, marginal bead continuous from apex to near base there ended at level of seta, margin at hind angle broadly explanate, angle about right angled, anterior margin emargi<!--PageBreak-->nate, anterior angles moderately produced, inner basal impressions linear, impressed, slightly divergent, outer impression lacking, seta near hind angle well forward of basal margin, about length of very straight straight portion of margin and the distant from lateral margin. Dorsal surface moderately shiny, microsculpture of irregular mesh of microlines hardly visible at 50x magnification. Elytral striae complete, impunctate, well impressed. Elytra shiny, microsculpture scarcely visible at 50x as stretched mesh of microlines. Metacoxal sulcus straight and ended well before lateral end of coxa. <italic>Abdomen</italic>. Last abdominal ventrite with narrow, light apical bead. Male unknown.</p></tp:treatment-sec><tp:treatment-sec sec-type="Etymology"><title>Etymology.</title><p> The specific epithet draws attention to the broadly reflexed basal third of the pronotum and is treated as an adjective in the nominative singular.</p></tp:treatment-sec></tp:taxon-treatment>
