# Supplementary material for: Taxonomic review of the Pterostichini and Loxandrini fauna of New Caledonia (Coleoptera, Carabidae)
Source: Zookeys. 2011 Nov 16;(147):337–97. doi: 10.3897/zookeys.147.1943 (PMC3286263; doi:10.3897/zookeys.147.1943)
Supplement: XML Treatment for Euryabax [file zookeys.147.1943-treatment24.xml]

<!DOCTYPE tp:taxon-treatment
  PUBLIC "-//TaxonX//DTD Taxonomic Treatment Publishing DTD v0 20100105//EN" "tax-treatment-NSO.dtd">
<tp:taxon-treatment xmlns:tp="http://www.plazi.org/taxpub"><tp:treatment-meta><mixed-citation publication-type="journal"><person-group><name><surname>Will</surname><given-names>Kipling W.</given-names></name></person-group><article-title>Taxonomic review of the Pterostichini and Loxandrini fauna of New Caledonia (Coleoptera, Carabidae)</article-title><source>Zookeys</source><day>16</day><month>11</month><year>2011</year><volume>2011</volume><issue>147</issue><fpage>337</fpage><lpage>397</lpage><pub-id pub-id-type="doi">10.3897/zookeys.147.1943</pub-id></mixed-citation></tp:treatment-meta><tp:nomenclature><label>Genus</label><tp:taxon-name>
                        <tp:taxon-name-part taxon-name-part-type="genus">Euryabax</tp:taxon-name-part>
                    <object-id xmlns:xlink="http://www.w3.org/1999/xlink" xlink:type="simple">http://species-id.net/wiki/Euryabax</object-id>
                    </tp:taxon-name><tp:taxon-authority>Fauvel, 1903:230</tp:taxon-authority><xref ref-type="fig" rid="F34">Figs 34</xref><xref ref-type="fig" rid="F35">35</xref></tp:nomenclature><tp:treatment-sec sec-type="Type species"><title>Type species.</title><p> <italic><tp:taxon-name>Euryabax colossus</tp:taxon-name></italic> <xref ref-type="bibr" rid="B8">Fauvel 1903</xref> by monotypy.</p></tp:treatment-sec><tp:treatment-sec sec-type="Description"><title>Description.</title><p> <italic>Head</italic>. Clypeo-ocular sulci broadly impressed; mentum moderately emarginate, sides divergent, paramedial pits absent; median tooth bifid; paraglossae small, without elongate setae at apex; ligular sclerite with two seta on apical margin; maxillary palpifer with one basal seta; antennae filiform, with three basal segments glabrous. <italic>Thorax</italic>. Pronotum trapezoidal, widening basad, two marginal setae; pro-, meso- and metasterna glabrous; proepisternum smooth; elytra fused, bordered at base, nine well impressed striae, very short tenth stria at level of plica, apicolateral plica large and visible, parascutellar stria well impressed, angular base of stria 1 absent, parascutellar setigerous punctures present at base of stria 2, no discal punctures, interval 7 notably raised near base, slightly more convex than other intervals throughout its length, other intervals convex; hind wing reduced; anterior tarsi of male with segments not expanded without ventral setae all tarsi dorsally glabrous. <italic>Abdomen</italic>. Ventrites 3-6 without sulci; aedeagus (<xref ref-type="fig" rid="F35">fig. 35</xref>) ostium dorsal, oriented left side up in repose; right paramere long, tip attenuate, left broader with membranous denticle at apex; female unknown.</p><fig id="F34" position="float" orientation="portrait"><label>Figure 34.</label><caption><p> Habitus image, <italic><tp:taxon-name>Euryabax colossus</tp:taxon-name></italic>, holotype.</p></caption><graphic xmlns:xlink="http://www.w3.org/1999/xlink" xlink:href="ZooKeys-147-337-g034.jpg" position="float" orientation="portrait" xlink:type="simple"/></fig><fig id="F35" position="float" orientation="portrait"><label>Figure 35.</label><caption><p> Male aedeagus of <italic><tp:taxon-name>Euryabax colossus</tp:taxon-name></italic>, holotype <bold>A</bold> right lateral view <bold>B</bold> right paramere <bold>C</bold> left paramere.</p></caption><graphic xmlns:xlink="http://www.w3.org/1999/xlink" xlink:href="ZooKeys-147-337-g035.jpg" position="float" orientation="portrait" xlink:type="simple"/></fig></tp:treatment-sec><tp:treatment-sec sec-type="Generic Distribution"><title>Generic Distribution.</title><p> New Caledonian precinctive known only from type specimen.</p></tp:treatment-sec><tp:treatment-sec sec-type="New Caladonian species"><title>New Caladonian species.</title><p><italic><tp:taxon-name>Euryabax colossus</tp:taxon-name></italic> <xref ref-type="bibr" rid="B8">Fauvel 1903</xref> [type IRSNB!]</p></tp:treatment-sec><ref-list><ref id="B8"><mixed-citation xmlns:xlink="http://www.w3.org/1999/xlink" xlink:type="simple"><person-group><name name-style="western"><surname>Fauvel</surname><given-names>A</given-names></name></person-group> (<year>1903</year>)<article-title> Faune analytique des Coléoptères de la Nouvelle-Calédonie.</article-title><source>Revue d’Entomologie </source><volume>22</volume>: <fpage>203</fpage>-<lpage>378</lpage>.</mixed-citation></ref></ref-list></tp:taxon-treatment>
