# Supplementary material for: Taxonomic review of the Pterostichini and Loxandrini fauna of New Caledonia (Coleoptera, Carabidae)
Source: Zookeys. 2011 Nov 16;(147):337–97. doi: 10.3897/zookeys.147.1943 (PMC3286263; doi:10.3897/zookeys.147.1943)
Supplement: XML Treatment for Setalidius [file zookeys.147.1943-treatment25.xml]

<!DOCTYPE tp:taxon-treatment
  PUBLIC "-//TaxonX//DTD Taxonomic Treatment Publishing DTD v0 20100105//EN" "tax-treatment-NSO.dtd">
<tp:taxon-treatment xmlns:tp="http://www.plazi.org/taxpub"><tp:treatment-meta><mixed-citation publication-type="journal"><person-group><name><surname>Will</surname><given-names>Kipling W.</given-names></name></person-group><article-title>Taxonomic review of the Pterostichini and Loxandrini fauna of New Caledonia (Coleoptera, Carabidae)</article-title><source>Zookeys</source><day>16</day><month>11</month><year>2011</year><volume>2011</volume><issue>147</issue><fpage>337</fpage><lpage>397</lpage><pub-id pub-id-type="doi">10.3897/zookeys.147.1943</pub-id></mixed-citation></tp:treatment-meta><tp:nomenclature><label>Genus</label><tp:taxon-name>
                        <tp:taxon-name-part taxon-name-part-type="genus">Setalidius</tp:taxon-name-part>
                    <object-id xmlns:xlink="http://www.w3.org/1999/xlink" xlink:type="simple">http://species-id.net/wiki/Setalidius</object-id>
                    </tp:taxon-name><tp:taxon-authority>Chaudoir, 1878:18</tp:taxon-authority><xref ref-type="fig" rid="F36">Fig. 36</xref></tp:nomenclature><tp:treatment-sec sec-type="Type species"><title>Type species.</title><p> <italic><tp:taxon-name>Setalidius nigerrimus</tp:taxon-name></italic> Chaudoir 1878 by monotypy.</p></tp:treatment-sec><tp:treatment-sec sec-type="Description"><title>Description.</title><p> <italic>Head</italic>. Clypeo-ocular sulci shallow, not reaching anterior supraorbital seta or nearly absent, divergent; mentum only very slightly emarginate, sides widely divergent, epilobes not produced, paramedial pits very small, deeply impressed; median tooth bifid; paraglossae long, without elongate setae at apex; ligular sclerite with two seta on apical margin; maxillary palpifer with one basal seta; antennae filiform, with three basal segments glabrous. <italic>Thorax</italic>. Pronotum quadrate, slightly wider than long, l/w in <italic><tp:taxon-name>Setalidius nigerrimus</tp:taxon-name></italic> 0.88 and in <italic><tp:taxon-name>Setalidius attenuatus</tp:taxon-name></italic> 0.86 (contra <xref ref-type="bibr" rid="B6">Fauvel 1882b</xref>), margins very slightly sinuate to base, two marginal setae; pro-, meso- and metasterna glabrous; proepisternum smooth; elytra fused, border at base, nine fully impressed striae, very short tenth stria at level of plica, apicolateral plica large and visible, parascutellar stria short, shallowly impressed, not continuous with stria 1, angular base of stria 1 absent, parascutellar punctures absent, no discal punctures, intervals convex; hind wing reduced all tarsi dorsally glabrous. <italic>Abdomen</italic>. Ventrites 3-6 without transverse sulci; male unknown, female reproductive tract not studied.</p><fig id="F36" position="float" orientation="portrait"><label>Figure 36.</label><caption><p> Habitus image, <italic><tp:taxon-name>Setalidius attenuatus</tp:taxon-name></italic>, holotype.</p></caption><graphic xmlns:xlink="http://www.w3.org/1999/xlink" xlink:href="ZooKeys-147-337-g036.jpg" position="float" orientation="portrait" xlink:type="simple"/></fig></tp:treatment-sec><tp:treatment-sec sec-type="Exemplars of species examined"><title>Exemplars of species examined.</title><p> Both species, only known from the holotypes.</p></tp:treatment-sec><tp:treatment-sec sec-type="Generic Distribution"><title>Generic Distribution.</title><p> New Caledonian precinctive.</p></tp:treatment-sec><tp:treatment-sec sec-type="New Caladonian species"><title>New Caladonian species.</title><p><italic><tp:taxon-name>Setalidius nigerrimus</tp:taxon-name></italic> Chaudoir 1878 [type MNHN!]</p><p><italic><tp:taxon-name>Setalidius attenuatus</tp:taxon-name></italic> Fauvel 1882 [type IRSNB!]</p></tp:treatment-sec><ref-list><ref id="B6"><mixed-citation xmlns:xlink="http://www.w3.org/1999/xlink" xlink:type="simple"><person-group><name name-style="western"><surname>Fauvel</surname><given-names>A</given-names></name></person-group> (<year>1882b</year>)<article-title> Les Coléoptères de la Nouvelle-Calédonie et dépendances avec descriptions, notes et synonymies nouvelles.</article-title><source>Revue d’Entomologie </source><volume>1</volume>: <fpage>241</fpage>-<lpage>261</lpage>.</mixed-citation></ref></ref-list></tp:taxon-treatment>
