# Supplementary material for: Taxonomic review of the Pterostichini and Loxandrini fauna of New Caledonia (Coleoptera, Carabidae)
Source: Zookeys. 2011 Nov 16;(147):337–97. doi: 10.3897/zookeys.147.1943 (PMC3286263; doi:10.3897/zookeys.147.1943)
Supplement: XML Treatment for Sphodrosomus [file zookeys.147.1943-treatment26.xml]

<!DOCTYPE tp:taxon-treatment
  PUBLIC "-//TaxonX//DTD Taxonomic Treatment Publishing DTD v0 20100105//EN" "tax-treatment-NSO.dtd">
<tp:taxon-treatment xmlns:tp="http://www.plazi.org/taxpub"><tp:treatment-meta><mixed-citation publication-type="journal"><person-group><name><surname>Will</surname><given-names>Kipling W.</given-names></name></person-group><article-title>Taxonomic review of the Pterostichini and Loxandrini fauna of New Caledonia (Coleoptera, Carabidae)</article-title><source>Zookeys</source><day>16</day><month>11</month><year>2011</year><volume>2011</volume><issue>147</issue><fpage>337</fpage><lpage>397</lpage><pub-id pub-id-type="doi">10.3897/zookeys.147.1943</pub-id></mixed-citation></tp:treatment-meta><tp:nomenclature><label>Genus</label><tp:taxon-name>
                        <tp:taxon-name-part taxon-name-part-type="genus">Sphodrosomus</tp:taxon-name-part>
                    <object-id xmlns:xlink="http://www.w3.org/1999/xlink" xlink:type="simple">http://species-id.net/wiki/Sphodrosomus</object-id>
                    </tp:taxon-name><tp:taxon-authority>Perroud, in Perroud and Montrouzier, 1864:58</tp:taxon-authority><xref ref-type="fig" rid="F37">Figs 37</xref><xref ref-type="fig" rid="F38"/><xref ref-type="fig" rid="F39"/><xref ref-type="fig" rid="F40"/><xref ref-type="fig" rid="F41"/><xref ref-type="fig" rid="F42">42</xref><xref ref-type="fig" rid="F43">43B</xref></tp:nomenclature><tp:treatment-sec sec-type="Type species"><title>Type species.</title><p> <italic><tp:taxon-name>Sphodrosomus saisseti</tp:taxon-name></italic> Perroud and Montrouzier 1864, by monotypy<!--PageBreak--><!--PageBreak-->.</p></tp:treatment-sec><tp:treatment-sec sec-type="Description"><title>Description.</title><p> <italic>Head</italic>. Clypeo-ocular sulci long, straight, very broadly and very shallowly impressed; mentum emarginate, sides slightly divergent, paramedial pits absent; median tooth bifid; paraglossae small, without elongate setae at apex; ligular sclerite with two or four seta on apical margin; maxillary palpifer with one basal seta; antennae filiform, with three basal segments glabrous. <italic>Thorax</italic>. Pronotum cordiform, margins sinuate basad, two marginal setae; pro-, meso- and metasterna glabrous; proepisternum smooth; elytra fused, border at base, nine well impressed striae, with or without very short tenth stria at level of plica, apicolateral plica large and visible, parascutellar stria short, impressed, not connected to stria 1, angular base of stria 1 well impressed, parascutellar punctures absent or if present minute and present at base of stria 2, no discal punctures, interval 7 equally convex as other intervals or slightly raised near base, odd numbered intervals slightly raised and more convex or equal, all intervals becoming flatter apicad; hind wing reduced; anterior tarsi of male with three basal segments expanded and squamose beneath in <italic><tp:taxon-name>Setalidius griseolum</tp:taxon-name></italic>, segments not expanded without ventral setae in other species, all tarsi dorsally glabrous. <italic>Abdomen</italic>. Ventrites 3-6 without sulci; aedeagus (<xref ref-type="fig" rid="F38">Figs 38</xref>, <xref ref-type="fig" rid="F40">41</xref>) ostium dorsal, median lobe oriented left side up in repose; parameres very attenuate with long apex, nearly of equal length; female reproductive tract (<xref ref-type="fig" rid="F39">Figs 39</xref>, <xref ref-type="fig" rid="F42">42</xref>) with prominent dorsolateral bursal lobe, elongate spermatheca attached apically on lobe, accessory gland attached to bursa at base of lobe, without spermathecal duct digital diverticulum, without spermathecal gland duct diverticulum.</p><fig id="F37" position="float" orientation="portrait"><label>Figure 37.</label><caption><p> Habitus image, <italic><tp:taxon-name>Sphodrosomus saisseti</tp:taxon-name></italic>.</p></caption><graphic xmlns:xlink="http://www.w3.org/1999/xlink" xlink:href="ZooKeys-147-337-g037.jpg" position="float" orientation="portrait" xlink:type="simple"/></fig><fig id="F38" position="float" orientation="portrait"><label>Figure 38. </label><caption><p>Male aedeagus of <italic><tp:taxon-name>Sphodrosomus saisseti</tp:taxon-name></italic> <bold>A</bold> right lateral view <bold>B</bold> right paramere <bold>C</bold> left paramere.</p></caption><graphic xmlns:xlink="http://www.w3.org/1999/xlink" xlink:href="ZooKeys-147-337-g038.jpg" position="float" orientation="portrait" xlink:type="simple"/></fig><fig id="F39" position="float" orientation="portrait"><label>Figure 39.</label><caption><p> Female reproductive tract, ventral view. <italic><tp:taxon-name>Sphodrosomus saisseti</tp:taxon-name></italic>, bc. bursa copulatrix, co. common oviduct, dl. dorsal lobe of the bursa, sg. spermatheca gland, sp. spermatheca.</p></caption><graphic xmlns:xlink="http://www.w3.org/1999/xlink" xlink:href="ZooKeys-147-337-g039.jpg" position="float" orientation="portrait" xlink:type="simple"/></fig><fig id="F40" position="float" orientation="portrait"><label>Figure 40.</label><caption><p> Habitus image, <italic><tp:taxon-name>Sphodrosomus griseolum</tp:taxon-name></italic>.</p></caption><graphic xmlns:xlink="http://www.w3.org/1999/xlink" xlink:href="ZooKeys-147-337-g040.jpg" position="float" orientation="portrait" xlink:type="simple"/></fig><fig id="F41" position="float" orientation="portrait"><label>Figure 41.</label><caption><p> Male aedeagus of <italic><tp:taxon-name>Sphodrosomus griseolum</tp:taxon-name></italic> <bold>A</bold> right lateral view <bold>B</bold> right paramere <bold>C</bold> left paramere.</p></caption><graphic xmlns:xlink="http://www.w3.org/1999/xlink" xlink:href="ZooKeys-147-337-g041.jpg" position="float" orientation="portrait" xlink:type="simple"/></fig><fig id="F42" position="float" orientation="portrait"><label>Figure 42.</label><caption><p> Female reproductive tract, ventral view. <italic><tp:taxon-name>Sphodrosomus griseolum</tp:taxon-name></italic>, bc. bursa copulatrix, co. common oviduct, dl. dorsal lobe of the bursa, sg. spermatheca gland, sp. spermatheca.</p></caption><graphic xmlns:xlink="http://www.w3.org/1999/xlink" xlink:href="ZooKeys-147-337-g042.jpg" position="float" orientation="portrait" xlink:type="simple"/></fig><fig id="F43" position="float" orientation="portrait"><label>Figure 43.</label><caption><p> Left lateral view of metathorax showing <bold>A</bold> elongate metepisternum in <italic><tp:taxon-name>Platycaelus melliei</tp:taxon-name></italic> <bold>B</bold> short metepisternum in <italic><tp:taxon-name>Sphodrosomus saisseti</tp:taxon-name></italic>.</p></caption><graphic xmlns:xlink="http://www.w3.org/1999/xlink" xlink:href="ZooKeys-147-337-g043.jpg" position="float" orientation="portrait" xlink:type="simple"/></fig></tp:treatment-sec><tp:treatment-sec sec-type="Exemplars of species examined"><title>Exemplars of species examined.</title><p> See treatment by Will (2006) for <italic><tp:taxon-name>Setalidius saisseti</tp:taxon-name></italic> and <italic><tp:taxon-name>Setalidius monteithi</tp:taxon-name></italic>. I examined four specimens in the Fauvel collection in IRSNB initially thought to be possible syntypes of <italic><tp:taxon-name>Homalosoma griseolum</tp:taxon-name></italic> Fauvel. The specimens are consistent with the morphological attributes as in the original description. However, in the original description Fauvel stated that the single specimen was from “Ile des Pins (Bougier)” a unique from the “Collection Gambey.” Subsequently, <xref ref-type="bibr" rid="B8">Fauvel (1903)</xref> published additional records for this species and noted those specimens were “Deux exemplaires, dont un dans la collection François”. The four IRSNB specimens appear to have been identified by Fauvel and are labeled with Ile des Pins. However the last line of the label includes “f.Faustien”, which is a piece of information not noted in either of those publication by Fauvel. In a corrigenda and addendum by <xref ref-type="bibr" rid="B8">Fauvel (1903)</xref> he added “<italic>Le frère Faustien a recueilli à l’île des Pins une collection importante, aujourd’hui réunie à la mienne par l’acquisition de la collection Hustache</italic>.” Based on this, the specimens I had available for study would have been added to Fauvel’s collection long after he described <italic><tp:taxon-name>Homalosoma griseolum</tp:taxon-name></italic> in 1882. The whereabouts of the holotype is unknown.</p></tp:treatment-sec><tp:treatment-sec sec-type="Generic distribution"><title>Generic distribution.</title><p> New Caledonian precinctive.</p></tp:treatment-sec><tp:treatment-sec sec-type="New Caladonian species"><title>New Caladonian species.</title><p><italic><tp:taxon-name>Sphodrosomus saisseti</tp:taxon-name></italic> Perroud and Montrouzier 1864 [type MNHN!]</p><p><italic><tp:taxon-name>Sphodrosomus monteithi</tp:taxon-name></italic> Will 2006 [type MNHN!]</p><p><italic><tp:taxon-name>Sphodrosomus griseolum</tp:taxon-name></italic> (Fauvel 1882) new combination [type not found]</p><p>=<italic><tp:taxon-name>Homalosoma griseolum</tp:taxon-name></italic> Fauvel 1882</p></tp:treatment-sec><tp:treatment-sec sec-type="Notes"><title>Notes.</title><p> The placement of <italic><tp:taxon-name>Setalidius griseolum</tp:taxon-name></italic> in <italic><tp:taxon-name>Sphodrosomus</tp:taxon-name></italic> is primarily supported by shared features of the male genitalia and female reproductive tract (<xref ref-type="fig" rid="F38">Figs 38</xref>-<xref ref-type="fig" rid="F39">39</xref>, <xref ref-type="fig" rid="F41">41</xref>-<xref ref-type="fig" rid="F42">42</xref>). The genus <italic><tp:taxon-name>Homalosoma</tp:taxon-name></italic> is part of the <italic><tp:taxon-name>Trichosternus</tp:taxon-name></italic> series of <xref ref-type="bibr" rid="B17">Moore (1965)</xref> and those taxa have a distinct set of characteristics that have not been found in any New Caledonian carabids.</p></tp:treatment-sec><ref-list><ref id="B8"><mixed-citation xmlns:xlink="http://www.w3.org/1999/xlink" xlink:type="simple"><person-group><name name-style="western"><surname>Fauvel</surname><given-names>A</given-names></name></person-group> (<year>1903</year>)<article-title> Faune analytique des Coléoptères de la Nouvelle-Calédonie.</article-title><source>Revue d’Entomologie </source><volume>22</volume>: <fpage>203</fpage>-<lpage>378</lpage>.</mixed-citation></ref><ref id="B17"><mixed-citation xmlns:xlink="http://www.w3.org/1999/xlink" xlink:type="simple"><person-group><name name-style="western"><surname>Moore</surname><given-names>BP</given-names></name></person-group> (<year>1965</year>)<article-title> Studies on Australian Carabidae (coleoptera) 4.- The Pterostichinae.</article-title><source>Transactions of the Royal Entomological Society of London </source><volume>117</volume>: <fpage>1</fpage>-<lpage>32</lpage>. <ext-link ext-link-type="uri" xlink:href="http://dx.doi.org/10.1111/j.1365-2311.1965.tb00042.x" xlink:type="simple">doi: 10.1111/j.1365-2311.1965.tb00042.x</ext-link></mixed-citation></ref></ref-list></tp:taxon-treatment>
